# Supplementary material for: Chloridomethyl­phen­yl(quinoline-2-carboxyl­ato-κ2 N,O)tin(IV)
Source: Acta Crystallogr Sect E Struct Rep Online. 2010 Jul 17;66(Pt 8):m947. doi: 10.1107/S1600536810027595 (PMC3007314; doi:10.1107/S1600536810027595)
Supplement: Supplementary file 2 [file e-66-0m947-Isup2.hkl]

# 
# h,k,l, Fc-squared, Fo-squared, sigma(Fo-squared) and status flag 
# 
data_I
_shelx_title '  P21/n' 
_shelx_refln_list_code          4 
_shelx_F_calc_maximum      279.67 
_exptl_crystal_F_000       824.00 
_reflns_d_resolution_high  0.7697 
 
loop_ 
 _symmetry_equiv_pos_as_xyz 
 'x, y, z' 
 '-x+1/2, y+1/2, -z+1/2' 
 '-x, -y, -z' 
 'x-1/2, -y-1/2, z-1/2' 
 
_cell_length_a    10.6942 
_cell_length_b    13.1463 
_cell_length_c    11.2733 
_cell_angle_alpha  90.000 
_cell_angle_beta   93.689 
_cell_angle_gamma  90.000 
 
_shelx_F_squared_multiplier     1.000 
 
loop_ 
 _refln_index_h 
 _refln_index_k 
 _refln_index_l 
 _refln_F_squared_calc 
 _refln_F_squared_meas 
 _refln_F_squared_sigma 
 _refln_observed_status 
   2   0   0    15407.26    19577.29    568.51 o 
   4   0   0      457.67      449.55     15.22 o 
   6   0   0    20071.68    25147.51    887.37 o 
   8   0   0    12348.02    13765.23    402.06 o 
  10   0   0      961.68      950.46     39.92 o 
  12   0   0      172.56      150.55     19.14 o 
   1   1   0        0.31       15.94      1.70 o 
   2   1   0    17228.22    21126.97    827.25 o 
   3   1   0     3310.29     3444.29     77.85 o 
   4   1   0    57721.26    85238.29   3120.39 o 
   5   1   0        4.78       10.04      3.15 o 
   6   1   0     4069.49     4113.70    136.38 o 
   7   1   0       78.05       69.55      3.55 o 
   8   1   0     1070.60     1113.99     25.21 o 
   9   1   0      825.42      809.29     19.33 o 
  10   1   0     5478.52     5424.61    125.27 o 
  11   1   0      209.08      212.41     12.30 o 
  12   1   0     1645.43     1653.41     66.78 o 
   1   2   0     1585.82     1769.95     51.98 o 
   2   2   0      991.58      952.14     22.18 o 
   3   2   0      809.18      912.87     24.46 o 
   4   2   0     1115.78     1102.10     23.85 o 
   5   2   0      370.91      352.33      8.79 o 
   6   2   0     4867.86     4791.59    109.05 o 
   7   2   0      654.05      685.23     16.11 o 
   8   2   0     6009.35     6096.05    171.95 o 
   9   2   0       39.24       54.26      5.71 o 
  10   2   0     4853.36     4822.39    124.83 o 
  11   2   0        0.25       -0.33      3.91 o 
  12   2   0       29.04       39.26      6.43 o 
  13   2   0       34.31       32.30      9.95 o 
   1   3   0     1848.09     1882.17     76.95 o 
   2   3   0    10983.40     8035.06    456.84 o 
   3   3   0     1216.37     1183.85     27.88 o 
   4   3   0    26155.94    28078.02   1337.09 o 
   5   3   0     1387.20     1289.83     27.99 o 
   6   3   0      184.36      153.45      4.95 o 
   7   3   0     1494.23     1484.00     32.52 o 
   8   3   0        9.36       14.04      2.96 o 
   9   3   0      877.10      790.06     23.91 o 
  10   3   0     6252.42     6165.58    158.32 o 
  11   3   0      613.55      612.35     24.41 o 
  12   3   0     2520.74     2498.88     79.30 o 
  13   3   0     1049.10     1145.33     49.97 o 
   1   4   0    11928.80    14928.47    523.87 o 
   2   4   0      466.99      454.51     10.40 o 
   3   4   0     4295.67     4811.44    109.43 o 
   4   4   0      861.92     1020.34     22.31 o 
   5   4   0     3799.49     4024.56     91.90 o 
   6   4   0    10326.66    11019.80    279.24 o 
   7   4   0     7185.78     6548.82    367.40 o 
   8   4   0     4171.58     4101.92    125.82 o 
   9   4   0     2885.32     2883.33     76.39 o 
  10   4   0     2433.92     2353.01     63.71 o 
  11   4   0       50.51       61.57      6.01 o 
  12   4   0       51.17       49.28      9.18 o 
  13   4   0      628.52      698.74     33.07 o 
   1   5   0     2828.62     3141.94     71.52 o 
   2   5   0     2948.49     2983.59     88.81 o 
   3   5   0    20050.89    11251.68   1270.22 o 
   4   5   0    10861.08    11647.40    337.49 o 
   5   5   0     6791.91     7237.29    182.75 o 
   6   5   0      243.04      280.84     10.80 o 
   7   5   0       74.74       70.91      5.11 o 
   8   5   0        7.03        5.39      2.92 o 
   9   5   0     1523.04     1520.30     46.10 o 
  10   5   0     5344.37     5368.58    139.37 o 
  11   5   0     1478.18     1537.47     43.95 o 
  12   5   0      358.68      380.72     16.02 o 
  13   5   0     1052.30     1137.93     50.88 o 
   0   6   0    12359.35     5196.63    188.35 o 
   1   6   0    10321.10    11611.45    290.36 o 
   2   6   0        2.14        8.98      2.97 o 
   3   6   0     1912.22     1950.59     41.51 o 
   4   6   0       69.71       58.05      4.17 o 
   5   6   0     2687.10     2820.67     78.59 o 
   6   6   0     1817.24     1838.05     49.36 o 
   7   6   0     4462.68     4097.65    164.13 o 
   8   6   0     2013.59     2020.26     54.80 o 
   9   6   0     4160.82     4206.62    109.93 o 
  10   6   0      481.24      471.84     16.90 o 
  11   6   0      436.90      444.44     16.65 o 
  12   6   0       18.27       24.01     12.41 o 
   1   7   0      755.00      618.25     15.89 o 
   2   7   0       20.09       42.59      2.88 o 
   3   7   0    13171.01    15553.32    453.11 o 
   4   7   0     3174.62     3202.97     67.48 o 
   5   7   0    14006.47     9047.31    230.12 o 
   6   7   0       85.65      102.82      7.17 o 
   7   7   0     1921.80     1926.96     52.33 o 
   8   7   0     1396.50     1376.79     38.93 o 
   9   7   0      841.82      847.79     26.12 o 
  10   7   0      974.25     1053.88     42.43 o 
  11   7   0     3455.74     3423.09    106.51 o 
  12   7   0      128.40      118.07     10.41 o 
   0   8   0     7072.41     7586.16    282.91 o 
   1   8   0    15441.21    18024.24    521.42 o 
   2   8   0       34.64       50.00      3.39 o 
   3   8   0     3163.88     3213.47    117.15 o 
   4   8   0      358.09      389.00     10.22 o 
   5   8   0       51.98       68.20      5.32 o 
   6   8   0        9.98       23.20      3.74 o 
   7   8   0    10718.38    10878.95    389.44 o 
   8   8   0      270.96      276.94     26.31 o 
   9   8   0     6722.51     6741.19    173.72 o 
  10   8   0       22.32       22.03      5.69 o 
  11   8   0      392.06      370.75     17.78 o 
  12   8   0      121.01      117.04     10.65 o 
   1   9   0     3473.42     3504.31    112.66 o 
   2   9   0        0.01        2.47      3.63 o 
   3   9   0    10526.79    10252.42    517.04 o 
   4   9   0     1032.67      996.38     25.26 o 
   5   9   0     9523.79     9694.46    331.50 o 
   6   9   0       26.45       16.08      4.20 o 
   7   9   0      804.06      772.50     28.02 o 
   8   9   0      179.03      163.01      9.24 o 
   9   9   0     1020.13      918.54     33.32 o 
  10   9   0       43.46       42.26      9.07 o 
  11   9   0     3156.34     3231.87    101.86 o 
   0  10   0      622.73      640.01     22.12 o 
   1  10   0     8372.13     8885.05    259.01 o 
   2  10   0      534.53      560.52     15.53 o 
   3  10   0     2028.00     2108.76     45.84 o 
   4  10   0        0.25        2.43      2.74 o 
   5  10   0     3358.97     3410.36    106.16 o 
   6  10   0       80.64       78.31      9.87 o 
   7  10   0     5496.05     5168.96    178.43 o 
   8  10   0       35.42       50.46      6.90 o 
   9  10   0     3603.39     3621.60    112.39 o 
  10  10   0        1.57        0.33      4.77 o 
  11  10   0       39.93       38.50      7.37 o 
   1  11   0     1470.13     1486.87     36.38 o 
   2  11   0     1562.53     1586.17     45.06 o 
   3  11   0     2431.59     2551.69     60.51 o 
   4  11   0      140.06      180.77     13.94 o 
   5  11   0     6330.25     5892.52    423.26 o 
   6  11   0     2189.53     2080.81     66.57 o 
   7  11   0      870.34      821.86     30.40 o 
   8  11   0       12.83        8.60      5.39 o 
   9  11   0     1132.95     1067.47     46.81 o 
  10  11   0       33.94       27.22      6.77 o 
   0  12   0      704.54      770.24     26.74 o 
   1  12   0     3701.85     3760.65     90.64 o 
   2  12   0     3402.84     3367.24     78.96 o 
   3  12   0     1607.64     1677.46     41.30 o 
   4  12   0        1.02        6.23      4.53 o 
   5  12   0     1779.71     1726.68     56.26 o 
   6  12   0      149.01      145.95     14.71 o 
   7  12   0     3057.08     2889.59     97.78 o 
   8  12   0      575.75      553.58     33.10 o 
   9  12   0     3067.81     3034.88     96.11 o 
   1  13   0     1642.34     1637.34     36.98 o 
   2  13   0     1627.58     1663.07     41.20 o 
   3  13   0     2882.05     2995.12     79.76 o 
   4  13   0     1248.95     1301.33     37.73 o 
   5  13   0     2882.46     2896.07     90.68 o 
   6  13   0     2051.92     1982.95     64.55 o 
   7  13   0       24.51       31.18      6.16 o 
   8  13   0       74.28       76.51      9.00 o 
   0  14   0      368.88      417.89     32.77 o 
   1  14   0      918.84      976.75     29.31 o 
   2  14   0     2852.07     2705.14     64.83 o 
   3  14   0      914.51      868.31     26.90 o 
   4  14   0      242.15      239.38     17.57 o 
   5  14   0      502.65      532.05     22.38 o 
   6  14   0      715.48      680.28     27.08 o 
   7  14   0     1213.11     1254.17     44.48 o 
   1  15   0      717.83      764.01     34.62 o 
   2  15   0     2076.49     2083.23     66.92 o 
   3  15   0     1499.78     1475.68     49.68 o 
   4  15   0     1885.27     1882.02     61.83 o 
   5  15   0     1434.82     1455.79     50.78 o 
   6  15   0     1044.42     1006.28     37.22 o 
   0  16   0     1882.07     1864.48    105.04 o 
   1  16   0     1272.96     1219.16     51.34 o 
   2  16   0     2168.43     2212.63     71.15 o 
   3  16   0       83.77       70.39      8.32 o 
   4  16   0       85.26       79.65      8.68 o 
   1  17   0      207.10      219.26     23.17 o 
 -13   0   1     1667.77     1624.35     94.73 o 
 -11   0   1       43.34       48.70     11.27 o 
  -9   0   1    11095.75    10830.64    362.75 o 
  -7   0   1     9515.26    10245.39    356.82 o 
  -5   0   1    18472.14    22678.74    659.32 o 
  -3   0   1    12929.94    17887.57    520.47 o 
  -1   0   1    23908.29    42133.00   2096.94 o 
   1   0   1    56641.73    59029.18   8359.06 o 
   3   0   1     3734.76     4077.20    146.75 o 
   5   0   1      788.37      682.76     22.22 o 
   7   0   1     2910.15     2870.98     97.46 o 
   9   0   1    11358.76     9038.42    327.38 o 
  11   0   1        3.54        5.87      5.24 o 
  13   0   1      119.36      133.70     19.85 o 
 -13   1   1     4556.57     4597.91    171.13 o 
 -12   1   1      138.26      165.10     14.28 o 
 -11   1   1     2252.82     2275.36     71.77 o 
 -10   1   1      857.27      829.31     54.13 o 
  -9   1   1     3101.24     3207.14     75.21 o 
  -8   1   1       17.29       28.20      4.88 o 
  -7   1   1     2278.98     2437.91     52.00 o 
  -6   1   1        3.26        6.48      1.44 o 
  -5   1   1    22347.19    27845.22    570.96 o 
  -4   1   1     1528.11     1709.08     36.31 o 
  -3   1   1    19522.78    23379.57    770.64 o 
  -2   1   1    12388.39    14268.51    531.28 o 
  -1   1   1     5860.62     5957.91    173.35 o 
   0   1   1      528.11      566.21     13.69 o 
   1   1   1     1295.29     1406.83     32.24 o 
   2   1   1     1256.40     1240.10     26.09 o 
   3   1   1     6910.35     7559.45    222.22 o 
   4   1   1     5656.37     6386.98    145.02 o 
   5   1   1    35618.81    35462.91   1033.37 o 
   6   1   1       20.67       25.24      2.20 o 
   7   1   1      806.28      881.46     20.29 o 
   8   1   1      304.15      294.92      8.59 o 
   9   1   1      312.45      312.73      9.32 o 
  10   1   1      241.62      249.09      9.35 o 
  11   1   1     3410.03     3483.62    106.72 o 
  12   1   1      127.56      168.89     11.32 o 
  13   1   1     3506.33     3641.84    137.39 o 
 -13   2   1     1349.08     1270.74     54.68 o 
 -12   2   1        1.65       -3.00      5.16 o 
 -11   2   1       53.34       64.55      7.03 o 
 -10   2   1      666.88      650.83     20.64 o 
  -9   2   1    17098.99    17515.26    670.43 o 
  -8   2   1      665.02      738.36     19.38 o 
  -7   2   1     5555.41     5412.15    180.62 o 
  -6   2   1     3126.40     3356.38     80.77 o 
  -5   2   1     3695.91     3513.06     84.42 o 
  -4   2   1      644.31      795.46     17.50 o 
  -3   2   1     5026.39     4883.41    251.04 o 
  -2   2   1     4625.92     4112.21    300.57 o 
  -1   2   1    15251.79    21211.26    747.34 o 
   0   2   1     2589.45     2884.84     65.55 o 
   1   2   1    24327.38    24630.90   1003.15 o 
   2   2   1        3.40       10.02      2.16 o 
   3   2   1     3887.59     4125.10    104.99 o 
   4   2   1        4.37        4.87      1.62 o 
   5   2   1     1234.08     1165.28     25.70 o 
   6   2   1     1539.74     1658.09     35.88 o 
   7   2   1     5333.72     5698.33    145.18 o 
   8   2   1      629.08      662.62     16.16 o 
   9   2   1    10569.26    10995.36    300.39 o 
  10   2   1      837.39      838.56     25.45 o 
  11   2   1      235.09      244.69     14.81 o 
  12   2   1        0.11       -0.44      6.11 o 
  13   2   1       12.63       25.65      8.06 o 
 -13   3   1     4445.27     4501.63    168.04 o 
 -12   3   1     1325.99     1332.69     49.98 o 
 -11   3   1     2959.33     3031.42     94.04 o 
 -10   3   1      775.69      792.35     24.38 o 
  -9   3   1    11939.35    11794.32    479.32 o 
  -8   3   1      771.36      783.58     23.17 o 
  -7   3   1      872.39      901.90     20.46 o 
  -6   3   1     1337.63     1483.68     32.09 o 
  -5   3   1    23103.32    27765.28   1135.67 o 
  -4   3   1     2096.22     2178.73     50.38 o 
  -3   3   1    10463.25    11025.82    629.30 o 
  -2   3   1       28.42       50.34      2.95 o 
  -1   3   1     5729.36     6400.00    159.95 o 
   0   3   1      610.66      622.50     29.40 o 
   1   3   1    27418.42    22077.92   1360.73 o 
   2   3   1     1074.35     1135.53     24.25 o 
   3   3   1     4501.64     4697.96    119.11 o 
   4   3   1     3772.85     3830.14     87.12 o 
   5   3   1    21180.21    18296.60    860.93 o 
   6   3   1     1669.85     1548.74     33.67 o 
   7   3   1      630.03      608.35     14.72 o 
   8   3   1      260.36      271.40      8.13 o 
   9   3   1     1793.03     1786.88     43.64 o 
  10   3   1     3604.38     3671.74     96.51 o 
  11   3   1     1533.42     1601.66     45.23 o 
  12   3   1     2204.72     2178.04     70.05 o 
  13   3   1     3532.08     3758.04    116.47 o 
 -13   4   1      603.72      603.74     28.98 o 
 -12   4   1      108.76      120.88     10.42 o 
 -11   4   1      126.09      153.52      9.02 o 
 -10   4   1     2227.07     2125.45     57.95 o 
  -9   4   1     4678.39     4966.73    128.48 o 
  -8   4   1     2727.43     2870.43     75.54 o 
  -7   4   1     1975.80     2015.40     53.70 o 
  -6   4   1     3308.95     3484.73     80.45 o 
  -5   4   1    11213.89    12045.34    387.09 o 
  -4   4   1      141.70      150.12      5.21 o 
  -3   4   1     3216.57     3275.78     82.92 o 
  -2   4   1     2729.32     2746.01     99.50 o 
  -1   4   1     4273.63     3978.18    213.59 o 
   0   4   1     9184.17    11415.29    332.27 o 
   1   4   1    16135.98    17389.09    609.70 o 
   2   4   1     4179.57     4634.11    105.24 o 
   3   4   1      384.29      327.76      8.02 o 
   4   4   1      145.66      151.93      4.72 o 
   5   4   1     8817.10     9620.77    209.51 o 
   6   4   1     3900.28     3887.25    206.63 o 
   7   4   1     3770.98     3774.24     79.26 o 
   8   4   1     3275.87     3368.89     78.84 o 
   9   4   1    10496.33    10817.69    274.64 o 
  10   4   1     3126.04     3049.55     81.09 o 
  11   4   1       39.48       37.10      5.12 o 
  12   4   1       23.73       28.62      5.18 o 
  13   4   1        0.87       11.63     16.37 o 
 -13   5   1     1596.56     1565.70     53.41 o 
 -12   5   1     1824.33     1734.55     57.57 o 
 -11   5   1      593.22      625.52     20.99 o 
 -10   5   1     2689.07     2819.73     81.05 o 
  -9   5   1     2357.11     2231.61     60.33 o 
  -8   5   1      401.89      408.35     14.11 o 
  -7   5   1      253.38      247.79      9.71 o 
  -6   5   1     3548.10     3349.83    143.51 o 
  -5   5   1     5149.89     4777.55    204.66 o 
  -4   5   1     8908.16     7943.02    738.64 o 
  -3   5   1      778.10      618.71     20.52 o 
  -2   5   1    13675.36    16308.68    427.56 o 
  -1   5   1     3216.76     3112.01    131.05 o 
   0   5   1       94.38      114.81      4.09 o 
   1   5   1     9362.90    10108.33    466.85 o 
   2   5   1    10941.24    13937.73    499.88 o 
   3   5   1     4630.54     5306.99    120.75 o 
   4   5   1     6316.20     6290.77    247.99 o 
   5   5   1    13140.53    15115.59    438.84 o 
   6   5   1     5341.62     5049.72    267.07 o 
   7   5   1       33.55       28.67      4.39 o 
   8   5   1      586.40      579.55     18.40 o 
   9   5   1     1277.17     1203.02     34.59 o 
  10   5   1      745.51      807.28     26.00 o 
  11   5   1     1499.30     1510.46     43.36 o 
  12   5   1     1393.73     1440.49     49.08 o 
  13   5   1     1759.64     1877.61     77.50 o 
 -13   6   1      208.84      246.95     21.74 o 
 -12   6   1       14.07       13.24      4.65 o 
 -11   6   1       10.61        4.39      3.82 o 
 -10   6   1     1374.22     1381.99     39.82 o 
  -9   6   1     3626.75     3632.33     95.63 o 
  -8   6   1     7384.95     7452.42    218.58 o 
  -7   6   1      725.20      737.66     22.38 o 
  -6   6   1     6015.76     6067.77    177.75 o 
  -5   6   1     3108.24     3075.54     71.11 o 
  -4   6   1      114.15      136.22      5.16 o 
  -3   6   1     2788.98     2465.84     70.40 o 
  -2   6   1     5803.50     5774.99    281.62 o 
  -1   6   1     3039.03     3241.90     82.94 o 
   0   6   1    34534.88    42823.57   2447.29 o 
   1   6   1     9528.78     5453.71    277.15 o 
   2   6   1     5272.47     5694.94    145.59 o 
   3   6   1     1831.58     1789.20     42.15 o 
   4   6   1     1033.66     1127.81     25.00 o 
   5   6   1     1831.09     1881.03     44.61 o 
   6   6   1     4190.76     4105.92     86.25 o 
   7   6   1      970.21      955.01     27.66 o 
   8   6   1     7271.92     5692.70    209.51 o 
   9   6   1     4542.68     4560.55    138.10 o 
  10   6   1     2144.44     2145.45     58.99 o 
  11   6   1        2.66        1.79      4.34 o 
  12   6   1        1.61        0.71      4.70 o 
 -12   7   1     4221.61     4424.55    117.25 o 
 -11   7   1       40.31       49.74     11.49 o 
 -10   7   1     3503.42     3643.62     96.64 o 
  -9   7   1      800.96      839.88     25.92 o 
  -8   7   1       11.32       15.18      3.79 o 
  -7   7   1      176.39      167.76      8.50 o 
  -6   7   1     2843.04     2908.02     76.34 o 
  -5   7   1     5266.48     5279.04    155.03 o 
  -4   7   1    17919.74    12801.78    703.00 o 
  -3   7   1     3126.90     3181.07    129.40 o 
  -2   7   1     8758.32     9062.46    271.59 o 
  -1   7   1     3004.30     2855.55    129.41 o 
   0   7   1       77.28       67.84      3.33 o 
   1   7   1      828.71      797.07     20.15 o 
   2   7   1     7115.88     3510.71    178.17 o 
   3   7   1      253.38      341.80      8.95 o 
   4   7   1    15988.08    17814.92    444.67 o 
   5   7   1     7652.33     8048.03    202.98 o 
   6   7   1     2360.58     2350.74     55.54 o 
   7   7   1        1.70       -1.27      2.83 o 
   8   7   1      311.01      291.55     11.64 o 
   9   7   1      131.52      125.30      7.95 o 
  10   7   1     1626.80     1601.38     53.24 o 
  11   7   1      208.53      199.55     13.19 o 
  12   7   1     2335.83     2342.08     75.95 o 
 -12   8   1       78.52       72.53      8.80 o 
 -11   8   1      127.09      118.73      8.63 o 
 -10   8   1     1277.86     1182.15     35.27 o 
  -9   8   1     2315.88     2218.84     60.75 o 
  -8   8   1     4935.08     4874.30    180.66 o 
  -7   8   1       20.07       23.48      4.89 o 
  -6   8   1     6376.37     6163.39    311.40 o 
  -5   8   1     2131.70     2127.84     56.89 o 
  -4   8   1      128.06      122.96      5.77 o 
  -3   8   1     2602.17     2568.97     60.03 o 
  -2   8   1     3384.51     3504.33     80.41 o 
  -1   8   1     2592.58     2835.20     59.87 o 
   0   8   1    16971.10    10654.51    388.18 o 
   1   8   1     3391.29     3455.25    145.17 o 
   2   8   1     5337.28     5556.75    163.52 o 
   3   8   1       53.23       44.64      3.02 o 
   4   8   1       67.61       75.06      6.97 o 
   5   8   1     1366.65     1382.20     30.74 o 
   6   8   1     1676.38     1680.20     46.03 o 
   7   8   1     1125.98     1172.85     33.71 o 
   8   8   1     4085.26     4093.76    107.12 o 
   9   8   1      246.21      236.89     13.37 o 
  10   8   1     2179.01     2130.19     68.91 o 
  11   8   1      374.26      349.52     17.49 o 
  12   8   1      159.52      161.56     12.64 o 
 -11   9   1      283.55      307.97     26.17 o 
 -10   9   1     2585.20     2527.33     69.35 o 
  -9   9   1        0.64        1.47      3.69 o 
  -8   9   1      215.68      220.37     24.78 o 
  -7   9   1       37.65       30.28      5.27 o 
  -6   9   1      847.77      814.81     24.68 o 
  -5   9   1     1624.27     1622.85     44.54 o 
  -4   9   1    17404.21    19390.81    561.49 o 
  -3   9   1      232.03      271.72     15.32 o 
  -2   9   1     8616.98     9024.74    264.96 o 
  -1   9   1     1097.53      999.68     22.69 o 
   0   9   1        1.38       15.59      3.51 o 
   1   9   1      623.25      617.21     20.25 o 
   2   9   1     5180.44     3522.64    105.29 o 
   3   9   1       53.06       49.63      4.56 o 
   4   9   1     8891.44     5987.61    219.60 o 
   5   9   1     1621.61     1663.01     40.42 o 
   6   9   1     1255.82     1286.85     36.45 o 
   7   9   1      936.24      904.16     32.09 o 
   8   9   1      145.61      132.48      9.97 o 
   9   9   1      136.24      121.29     12.09 o 
  10   9   1     1506.94     1463.25     50.00 o 
  11   9   1        0.03        2.13      4.94 o 
 -11  10   1      416.70      427.03     20.13 o 
 -10  10   1      631.05      606.29     25.01 o 
  -9  10   1       45.22       48.44      8.97 o 
  -8  10   1     6192.89     6336.27    163.51 o 
  -7  10   1     2035.15     2004.23     55.09 o 
  -6  10   1     5877.06     5320.15    170.29 o 
  -5  10   1      145.84      140.10      7.95 o 
  -4  10   1      778.01      733.96     22.43 o 
  -3  10   1      227.47      227.72      9.55 o 
  -2  10   1     5605.51     5615.86    178.67 o 
  -1  10   1     1712.00     1777.34     38.86 o 
   0  10   1    12685.85     8168.55    363.54 o 
   1  10   1      118.12      145.63      6.32 o 
   2  10   1     3918.34     4030.80    137.32 o 
   3  10   1       86.23       82.28      4.37 o 
   4  10   1       18.36       24.38      3.24 o 
   5  10   1      235.57      253.65     13.89 o 
   6  10   1     3965.67     3961.36    120.66 o 
   7  10   1      774.46      740.83     37.54 o 
   8  10   1     2819.83     2783.67     87.60 o 
   9  10   1     1022.53      930.65     34.39 o 
  10  10   1     1499.51     1383.92     48.09 o 
  11  10   1      407.43      437.59     20.80 o 
 -10  11   1     1627.00     1553.50     53.12 o 
  -9  11   1      333.62      297.76     15.65 o 
  -8  11   1       86.49       70.76      7.15 o 
  -7  11   1      271.37      249.10     11.44 o 
  -6  11   1      664.77      679.57     29.54 o 
  -5  11   1      497.91      497.45     17.77 o 
  -4  11   1     3767.33     3901.16    101.97 o 
  -3  11   1     3253.87     3231.43     75.50 o 
  -2  11   1     6470.01     6619.03    196.21 o 
  -1  11   1       62.59       68.32      6.74 o 
   0  11   1      946.46      965.19     27.63 o 
   1  11   1       14.52       23.37      3.25 o 
   2  11   1     4001.32     3787.09    176.80 o 
   3  11   1     4550.08     4171.62    266.24 o 
   4  11   1     4985.18     4953.69    236.97 o 
   5  11   1       38.43       43.71      6.22 o 
   6  11   1     3483.08     3461.68    106.65 o 
   7  11   1      284.61      292.10     14.89 o 
   8  11   1       15.23       20.13      5.59 o 
   9  11   1      335.40      332.45     17.01 o 
  10  11   1     1626.37     1624.48     55.57 o 
  -9  12   1       22.95       30.62      6.69 o 
  -8  12   1     3167.10     3061.01     96.26 o 
  -7  12   1     1677.47     1545.51     64.89 o 
  -6  12   1     3694.54     3700.21     97.90 o 
  -5  12   1       17.71        8.90      3.97 o 
  -4  12   1      111.74      109.33      7.41 o 
  -3  12   1      156.58      174.50      8.99 o 
  -2  12   1     3669.95     3696.56     96.76 o 
  -1  12   1     2062.96     2084.51     45.84 o 
   0  12   1     5347.07     4808.44    665.73 o 
   1  12   1     1146.54     1127.24     32.06 o 
   2  12   1     2255.25     2337.26     56.17 o 
   3  12   1     1680.22     1697.41     41.79 o 
   4  12   1      180.52      158.69     10.57 o 
   5  12   1       10.71        7.66      5.42 o 
   6  12   1     2361.78     2312.43     73.85 o 
   7  12   1     1138.76     1142.04     40.35 o 
   8  12   1     3125.36     3095.34     97.68 o 
   9  12   1      117.16       95.52      9.93 o 
  -9  13   1       31.24       34.92      7.77 o 
  -8  13   1       19.80        7.79      5.38 o 
  -7  13   1      234.32      269.29     16.45 o 
  -6  13   1     1549.71     1491.24     50.12 o 
  -5  13   1     1189.77     1179.81     34.95 o 
  -4  13   1     5772.04     5888.03    152.20 o 
  -3  13   1     3453.08     3501.41     92.45 o 
  -2  13   1     2178.98     2152.11     58.53 o 
  -1  13   1     1114.66     1040.42     30.22 o 
   0  13   1      580.79      599.90     15.67 o 
   1  13   1        7.14       -0.51      3.09 o 
   2  13   1     5947.34     4912.38    227.79 o 
   3  13   1     3902.79     3904.25    102.48 o 
   4  13   1     2165.16     2243.30     71.42 o 
   5  13   1      995.05     1001.94     35.85 o 
   6  13   1      619.61      662.17     26.34 o 
   7  13   1      963.21      973.31     35.93 o 
   8  13   1       34.19       29.65      7.03 o 
  -7  14   1     4794.13     4764.28    146.13 o 
  -6  14   1      682.37      626.23     26.37 o 
  -5  14   1        7.07       13.18      8.14 o 
  -4  14   1       13.42       17.96      4.51 o 
  -3  14   1       19.09       20.10      4.67 o 
  -2  14   1      474.36      460.73     16.70 o 
  -1  14   1     4949.23     4690.41    121.37 o 
   0  14   1     3440.00     3569.28     84.18 o 
   1  14   1     1989.40     1972.70     48.49 o 
   2  14   1     1584.06     1611.71     57.59 o 
   3  14   1      102.96      106.12      9.64 o 
   4  14   1      248.18      253.41     18.19 o 
   5  14   1       44.50       35.26      6.46 o 
   6  14   1      750.75      731.12     28.68 o 
   7  14   1     2640.99     2702.75     86.76 o 
  -6  15   1      128.57      131.89     13.26 o 
  -5  15   1     1752.75     1716.29     57.29 o 
  -4  15   1     1663.45     1644.06     54.84 o 
  -3  15   1     2757.10     2854.53     77.29 o 
  -2  15   1     1507.28     1507.11     49.71 o 
  -1  15   1        1.66       14.05      3.95 o 
   0  15   1      234.79      231.58     14.95 o 
   1  15   1      133.93      135.41      8.68 o 
   2  15   1      238.15      242.81     13.55 o 
   3  15   1     3248.33     3266.87    101.69 o 
   4  15   1     1576.52     1620.32     54.34 o 
   5  15   1      539.44      603.02     25.09 o 
   6  15   1     1087.67     1145.62     41.48 o 
  -4  16   1        0.73        7.86      6.69 o 
  -3  16   1       10.84        9.54      8.84 o 
  -2  16   1      684.80      742.43     24.68 o 
  -1  16   1     1555.16     1735.72     99.62 o 
   0  16   1      782.47      799.57     34.98 o 
   1  16   1     2107.28     2160.58     79.97 o 
   2  16   1      381.71      408.69     18.86 o 
   3  16   1      461.11      444.52     20.16 o 
   4  16   1       47.33       37.99      6.99 o 
  -1  17   1      256.60      256.06     24.97 o 
   0  17   1        9.88        9.52      7.04 o 
 -12   0   2       45.97       65.45     13.35 o 
 -10   0   2     2000.66     2074.46     86.68 o 
  -8   0   2    24320.40    26374.46    920.90 o 
  -6   0   2     8557.46     9587.70    280.00 o 
  -4   0   2       11.90       15.66      7.86 o 
  -2   0   2     3673.83     3808.36    135.58 o 
   0   0   2    77043.38    92535.17   4274.61 o 
   2   0   2     1292.81     1622.23     59.96 o 
   4   0   2     4034.99     4357.36    155.99 o 
   6   0   2     2722.11     2374.34    107.64 o 
   8   0   2     3011.09     3096.43     93.64 o 
  10   0   2     4173.02     4316.06    129.99 o 
  12   0   2      118.35      124.32     17.71 o 
 -13   1   2        7.88       18.91     11.17 o 
 -12   1   2     2730.78     2763.05    106.09 o 
 -11   1   2        0.84        4.89     10.41 o 
 -10   1   2     4383.71     4459.31    134.22 o 
  -9   1   2      390.36      377.25     11.71 o 
  -8   1   2       85.86       89.79      4.09 o 
  -7   1   2        2.47        5.09      1.75 o 
  -6   1   2     1823.07     2039.98     43.41 o 
  -5   1   2      214.42      195.23      7.02 o 
  -4   1   2    54588.31    84075.55   2018.36 o 
  -3   1   2     1950.08     2066.65     47.42 o 
  -2   1   2    13527.45    16638.26    374.39 o 
  -1   1   2      519.70      526.07     22.00 o 
   0   1   2     1693.68     1927.69     57.55 o 
   1   1   2     3151.58     3459.95    102.68 o 
   2   1   2     8837.41    10039.32    292.49 o 
   3   1   2     1079.90     1017.89     22.25 o 
   4   1   2    19739.33    22971.01    579.95 o 
   5   1   2      175.43      216.66      8.51 o 
   6   1   2     4834.10     4777.74    109.60 o 
   7   1   2       28.32       39.37      3.44 o 
   8   1   2     1423.46     1457.59     32.63 o 
   9   1   2      166.56      150.46      7.44 o 
  10   1   2     4232.34     4341.37    101.52 o 
  11   1   2      199.26      226.35     12.46 o 
  12   1   2     2059.35     2101.75     67.57 o 
 -13   2   2      286.33      264.84     19.28 o 
 -12   2   2       41.50       71.06     18.30 o 
 -11   2   2       42.64       52.49      6.52 o 
 -10   2   2      843.91      818.27     24.69 o 
  -9   2   2      152.31      159.68     13.40 o 
  -8   2   2     8402.34     8338.46    211.45 o 
  -7   2   2     2258.83     2199.39     46.85 o 
  -6   2   2     8316.31     8912.52    200.90 o 
  -5   2   2      558.62      569.96     14.58 o 
  -4   2   2     2358.47     2450.13     63.30 o 
  -3   2   2        6.61       11.43      1.44 o 
  -2   2   2     8342.74     9916.65    249.09 o 
  -1   2   2     1435.29     1626.74     44.46 o 
   0   2   2    78217.21    45579.94   2342.89 o 
   1   2   2     5809.17     2603.28     83.16 o 
   2   2   2     4548.50     4950.57    125.43 o 
   3   2   2      298.61      296.41      7.43 o 
   4   2   2     2287.33     2114.38     50.86 o 
   5   2   2        6.71       17.80      3.76 o 
   6   2   2     7841.91     5792.36    518.07 o 
   7   2   2     2069.14     2093.63     45.30 o 
   8   2   2     6600.51     6654.47    151.13 o 
   9   2   2     1508.72     1613.91     36.21 o 
  10   2   2     9713.90    10269.77    262.63 o 
  11   2   2      454.28      429.44     15.91 o 
  12   2   2       26.83       16.75      5.49 o 
  13   2   2        4.07       -1.48      9.34 o 
 -13   3   2      495.61      476.04     26.70 o 
 -12   3   2     3835.58     3866.85    118.93 o 
 -11   3   2     1454.05     1479.83     72.34 o 
 -10   3   2     5261.04     5328.31    137.79 o 
  -9   3   2     3336.26     3266.46     85.80 o 
  -8   3   2      257.45      276.77     11.72 o 
  -7   3   2      247.46      244.18      7.89 o 
  -6   3   2      848.34      835.83     20.93 o 
  -5   3   2      202.49      158.98      6.45 o 
  -4   3   2    29346.76    33119.36   2468.78 o 
  -3   3   2     9957.40    11317.25    284.17 o 
  -2   3   2       19.31       46.64      3.40 o 
  -1   3   2     7022.63     8665.77    218.97 o 
   0   3   2      251.26      236.27      9.84 o 
   1   3   2      182.62      183.82      5.63 o 
   2   3   2    12614.18    15969.67    467.33 o 
   3   3   2     3168.07     3195.15     72.97 o 
   4   3   2    15044.49    11523.03    581.23 o 
   5   3   2     4952.30     5181.24    118.58 o 
   6   3   2     6250.50     6584.34    150.31 o 
   7   3   2      312.28      326.07     10.14 o 
   8   3   2     1133.09     1119.27     28.31 o 
   9   3   2      645.38      598.52     17.10 o 
  10   3   2     4152.25     4085.09    107.00 o 
  11   3   2      428.09      479.34     18.45 o 
  12   3   2     1039.70     1057.10     46.42 o 
  13   3   2      597.73      713.57     68.92 o 
 -13   4   2      815.08      838.50     39.74 o 
 -12   4   2      148.56      132.65     10.67 o 
 -11   4   2       13.40        9.49      3.67 o 
 -10   4   2       17.46       12.65      3.81 o 
  -9   4   2     2574.36     2513.07     67.18 o 
  -8   4   2     5140.42     5091.69    195.74 o 
  -7   4   2     4972.01     4900.39    163.52 o 
  -6   4   2     2817.79     2766.43     72.04 o 
  -5   4   2     5920.59     6148.52    288.65 o 
  -4   4   2     3055.80     3277.17    138.39 o 
  -3   4   2     2572.06     2647.15     69.55 o 
  -2   4   2     3475.26     3740.31     95.26 o 
  -1   4   2    10831.81    13197.25    331.00 o 
   0   4   2    14193.73    17262.92    432.93 o 
   1   4   2     2905.44     3013.60     77.10 o 
   2   4   2      633.36      591.29     13.40 o 
   3   4   2      728.76      675.58     15.27 o 
   4   4   2     1550.52     1452.16     43.64 o 
   5   4   2      988.01     1099.49     24.55 o 
   6   4   2     6504.07     6832.41    172.68 o 
   7   4   2     1406.39     1386.97     30.99 o 
   8   4   2      901.47      901.10     21.33 o 
   9   4   2      516.48      499.55     19.77 o 
  10   4   2     7610.05     7293.10    491.02 o 
  11   4   2     1102.32     1130.21     39.15 o 
  12   4   2       93.52       97.64      9.33 o 
  13   4   2       21.74       28.98      8.37 o 
 -13   5   2     1546.80     1610.61     54.90 o 
 -12   5   2     2118.46     2123.37     68.97 o 
 -11   5   2     2685.77     2670.02     72.28 o 
 -10   5   2     4503.29     4415.50    115.31 o 
  -9   5   2     1534.38     1461.22     41.05 o 
  -8   5   2        6.65       18.02      3.54 o 
  -7   5   2      481.38      528.72     16.81 o 
  -6   5   2        2.24        7.16      2.58 o 
  -5   5   2     8571.36     8965.56    260.34 o 
  -4   5   2    11082.01    11547.69    353.72 o 
  -3   5   2     8947.68     9249.24    454.53 o 
  -2   5   2      776.85      770.47     17.17 o 
  -1   5   2     1221.32     1235.13     29.20 o 
   0   5   2      508.23      393.20      9.40 o 
   1   5   2      317.27      331.49      8.21 o 
   2   5   2     1396.06     1407.34     30.15 o 
   3   5   2     8169.76     8972.40    298.33 o 
   4   5   2     3326.96     3279.71     75.47 o 
   5   5   2     4346.01     4167.31    111.15 o 
   6   5   2     5015.15     5276.47    134.86 o 
   7   5   2     2626.58     2605.69     56.41 o 
   8   5   2     1605.10     1631.14     44.87 o 
   9   5   2       30.94       24.54      4.20 o 
  10   5   2     1632.91     1593.80     52.42 o 
  11   5   2      777.45      801.58     30.03 o 
  12   5   2     1139.50     1192.01     41.87 o 
  13   5   2     1862.12     2066.54    115.37 o 
 -12   6   2      280.49      276.84     21.87 o 
 -11   6   2       88.62       94.36      7.35 o 
 -10   6   2      253.45      239.79     14.01 o 
  -9   6   2     4504.10     4458.17    116.24 o 
  -8   6   2     4688.11     4731.95    122.58 o 
  -7   6   2     6253.48     5808.77    315.52 o 
  -6   6   2     1176.69     1238.40     34.44 o 
  -5   6   2     2983.65     2972.17     89.64 o 
  -4   6   2       46.07       49.86      3.34 o 
  -3   6   2     2128.49     2342.21     49.61 o 
  -2   6   2       16.06       24.95      1.91 o 
  -1   6   2     7899.73     7912.45    444.24 o 
   0   6   2    10361.48    11560.38    292.36 o 
   1   6   2    26163.21    18855.76    947.72 o 
   2   6   2     1335.14     1415.07     30.62 o 
   3   6   2     9009.71    10056.47    358.78 o 
   4   6   2      907.35      824.75     18.93 o 
   5   6   2      514.85      566.82     13.88 o 
   6   6   2     1546.89     1518.58     33.60 o 
   7   6   2     7600.50     7718.24    196.29 o 
   8   6   2     1493.40     1473.22     41.15 o 
   9   6   2     5336.50     5384.42    162.03 o 
  10   6   2     2044.36     2021.22     65.23 o 
  11   6   2      578.66      600.17     24.46 o 
  12   6   2        8.17       10.78      5.61 o 
 -12   7   2      125.53      122.15      9.06 o 
 -11   7   2     3405.98     3406.61     91.25 o 
 -10   7   2      713.54      753.22     27.16 o 
  -9   7   2     1409.26     1395.62     39.93 o 
  -8   7   2       45.11       47.48      4.99 o 
  -7   7   2     1065.23     1053.01     30.53 o 
  -6   7   2       36.32       35.38      4.09 o 
  -5   7   2     5876.34     5889.74    172.61 o 
  -4   7   2     6735.40     6833.14    172.27 o 
  -3   7   2    12722.39    14398.40    362.31 o 
  -2   7   2      117.94      116.73      4.35 o 
  -1   7   2     3349.40     2887.01    237.81 o 
   0   7   2     4172.33     3922.49    281.62 o 
   1   7   2        8.38       30.20      3.14 o 
   2   7   2      386.32      368.28      9.49 o 
   3   7   2     7671.75     8398.30    245.38 o 
   4   7   2      495.33      504.20     12.56 o 
   5   7   2    14159.15    15508.36    319.75 o 
   6   7   2     1169.25     1160.11     26.39 o 
   7   7   2     2014.57     1972.87     53.45 o 
   8   7   2      131.53      139.46     10.19 o 
   9   7   2       13.70       34.72     10.58 o 
  10   7   2     1113.56     1040.36     37.04 o 
  11   7   2     3454.71     3515.66    109.66 o 
  12   7   2        4.02        2.13      5.28 o 
 -12   8   2      331.29      334.07     14.82 o 
 -11   8   2        7.66        8.11      4.40 o 
 -10   8   2       49.77       50.40      6.00 o 
  -9   8   2     4280.98     4200.59    110.40 o 
  -8   8   2     2770.58     2631.62     70.72 o 
  -7   8   2     7355.60     6905.57    517.42 o 
  -6   8   2       31.80       35.74      4.86 o 
  -5   8   2     1784.06     1842.30     49.74 o 
  -4   8   2      888.88      885.41     22.42 o 
  -3   8   2      188.47      194.63      6.52 o 
  -2   8   2      129.92      104.27      4.30 o 
  -1   8   2     6015.72     4735.11    382.55 o 
   0   8   2     3999.61     4040.35    103.50 o 
   1   8   2     9557.55     6241.28    227.03 o 
   2   8   2      258.97      307.57      8.50 o 
   3   8   2     1866.49     1800.25     39.13 o 
   4   8   2     1249.87     1256.00     28.14 o 
   5   8   2       13.03       20.60      4.25 o 
   6   8   2       25.92       31.98      3.54 o 
   7   8   2     4586.96     4372.06    132.53 o 
   8   8   2       55.55       48.13      6.54 o 
   9   8   2     3997.50     3990.84    122.56 o 
  10   8   2      921.21      988.51     35.93 o 
  11   8   2      727.03      706.34     28.37 o 
 -11   9   2     4450.99     4345.69    115.39 o 
 -10   9   2       48.80       51.99      6.27 o 
  -9   9   2     2860.74     2767.28     74.73 o 
  -8   9   2        7.98       15.04      4.19 o 
  -7   9   2     1196.59     1143.67     33.32 o 
  -6   9   2      173.34      152.40     13.51 o 
  -5   9   2     9971.93    10252.65    298.37 o 
  -4   9   2     2997.77     2804.52     84.48 o 
  -3   9   2     8213.75     8821.59    224.17 o 
  -2   9   2       84.01      109.76      4.69 o 
  -1   9   2     2362.62     2328.05     74.14 o 
   0   9   2     1964.18     2162.02     56.30 o 
   1   9   2     1501.80     1599.44     37.91 o 
   2   9   2       48.66       57.88      3.57 o 
   3   9   2     6456.27     3748.34    190.71 o 
   4   9   2       21.96       28.29      2.93 o 
   5   9   2     7326.35     4916.05    209.17 o 
   6   9   2       43.88       60.23      6.52 o 
   7   9   2      464.97      476.09     20.02 o 
   8   9   2        0.09        2.03      4.25 o 
   9   9   2      600.61      576.03     23.72 o 
  10   9   2      118.23      114.96     10.31 o 
  11   9   2     2440.55     2407.52     78.39 o 
 -11  10   2      188.93      180.22     13.01 o 
 -10  10   2      227.80      201.86     11.47 o 
  -9  10   2     5575.76     5667.19    147.52 o 
  -8  10   2        0.39        9.60      6.13 o 
  -7  10   2     6264.71     6165.62    190.65 o 
  -6  10   2     2658.29     2511.63     67.57 o 
  -5  10   2      794.03      769.98     23.62 o 
  -4  10   2      196.57      214.57      9.40 o 
  -3  10   2     1891.65     1932.76     46.35 o 
  -2  10   2      613.04      644.00     15.82 o 
  -1  10   2     4350.07     4036.53    183.64 o 
   0  10   2       16.47       36.10      6.22 o 
   1  10   2     7117.30     7662.38    224.45 o 
   2  10   2      361.86      361.97     10.15 o 
   3  10   2     1930.09     2058.10     44.93 o 
   4  10   2      731.97      736.05     19.90 o 
   5  10   2      810.22      847.77     25.58 o 
   6  10   2      136.00      157.49     10.72 o 
   7  10   2     5084.11     4967.59    150.67 o 
   8  10   2      383.74      373.38     17.63 o 
   9  10   2     6846.69     6690.87    201.67 o 
  10  10   2       35.32       44.00      7.88 o 
 -10  11   2      385.33      388.02     18.84 o 
  -9  11   2      561.14      536.90     19.45 o 
  -8  11   2      163.01      155.68      9.69 o 
  -7  11   2       46.46       51.62      5.78 o 
  -6  11   2     1297.88     1279.62     37.11 o 
  -5  11   2     1951.29     1886.84     51.89 o 
  -4  11   2       36.11       42.60      6.79 o 
  -3  11   2     2068.41     2134.76     57.62 o 
  -2  11   2     6057.17     6200.78    157.85 o 
  -1  11   2     4244.81     4124.73    160.04 o 
   0  11   2       37.44       42.22      3.81 o 
   1  11   2      243.70      241.42      8.71 o 
   2  11   2       20.26       32.62      3.49 o 
   3  11   2     3338.87     3406.32     81.03 o 
   4  11   2      266.57      274.97     11.29 o 
   5  11   2     7539.54     7391.82    546.90 o 
   6  11   2      886.83      908.18     32.84 o 
   7  11   2     2178.24     2158.55     69.66 o 
   8  11   2       29.12       34.90      6.70 o 
   9  11   2      312.53      261.18     17.09 o 
  10  11   2       11.25        6.18      5.77 o 
  -9  12   2     1986.17     2013.17     66.25 o 
  -8  12   2      471.18      484.67     33.86 o 
  -7  12   2     2660.63     2695.72     73.14 o 
  -6  12   2      489.43      492.57     17.63 o 
  -5  12   2     1988.78     1910.13     52.81 o 
  -4  12   2       26.89       28.86      5.44 o 
  -3  12   2      364.65      345.83     13.23 o 
  -2  12   2       14.82       25.52      3.66 o 
  -1  12   2     1976.79     2012.15     44.32 o 
   0  12   2       56.49       69.87      4.47 o 
   1  12   2     3474.86     3668.02     78.28 o 
   2  12   2     3459.67     3387.91     80.06 o 
   3  12   2     4515.08     4574.34    138.01 o 
   4  12   2      822.37      852.43     26.06 o 
   5  12   2      671.53      677.08     26.00 o 
   6  12   2      101.10      115.19      9.80 o 
   7  12   2     1971.42     1973.45     64.81 o 
   8  12   2     1351.95     1277.26     45.03 o 
   9  12   2     2634.06     2555.60     82.72 o 
  -8  13   2       49.13       34.78      6.77 o 
  -7  13   2      221.95      191.36     11.92 o 
  -6  13   2     2005.67     1950.58     54.64 o 
  -5  13   2     3087.64     3102.13     83.08 o 
  -4  13   2     1254.85     1220.19     35.77 o 
  -3  13   2     4344.06     4425.45    115.71 o 
  -2  13   2     3048.44     3075.36     93.74 o 
  -1  13   2     1229.57     1262.62     35.92 o 
   0  13   2        1.62        2.20      3.02 o 
   1  13   2      824.13      805.35     22.05 o 
   2  13   2      722.36      737.35     20.76 o 
   3  13   2     1478.15     1480.37     42.18 o 
   4  13   2      952.95      952.40     34.09 o 
   5  13   2     4036.60     4272.89    130.84 o 
   6  13   2      871.47      868.77     32.53 o 
   7  13   2      366.82      365.44     19.77 o 
   8  13   2       45.26       49.79      8.02 o 
  -7  14   2     1972.98     1976.58     65.15 o 
  -6  14   2     2422.62     2321.45     79.16 o 
  -5  14   2     1496.96     1466.15     42.59 o 
  -4  14   2       11.60        5.56      4.11 o 
  -3  14   2      463.48      430.25     16.20 o 
  -2  14   2     3587.26     3622.54     95.85 o 
  -1  14   2     1314.60     1327.96     38.09 o 
   0  14   2     1877.35     1923.50     53.03 o 
   1  14   2     3666.60     3883.34    102.66 o 
   2  14   2     2703.79     2641.02     71.47 o 
   3  14   2     1010.05     1003.90     35.66 o 
   4  14   2      206.58      198.87     12.90 o 
   5  14   2      102.87       96.22      9.42 o 
   6  14   2      117.47       98.84     10.53 o 
   7  14   2      382.56      374.01     18.90 o 
  -6  15   2      724.00      638.58     26.22 o 
  -5  15   2      849.59      886.90     28.49 o 
  -4  15   2      858.62      889.22     28.42 o 
  -3  15   2      529.88      547.01     22.40 o 
  -2  15   2     1896.72     2069.05     66.42 o 
  -1  15   2     1028.71     1045.24     36.82 o 
   0  15   2       78.60       77.01      6.66 o 
   1  15   2       27.03       36.18     10.71 o 
   2  15   2      242.82      255.87     12.89 o 
   3  15   2      332.69      320.22     16.25 o 
   4  15   2     3081.22     3228.28    101.00 o 
   5  15   2     1254.37     1373.36     47.86 o 
   6  15   2     1670.86     1697.05     57.65 o 
  -4  16   2      219.13      221.21     17.25 o 
  -3  16   2        1.31        1.98      5.70 o 
  -2  16   2      807.54      840.18     61.84 o 
  -1  16   2      218.65      259.76     14.57 o 
   0  16   2     1488.27     1577.24     63.81 o 
   1  16   2      663.99      721.34     27.72 o 
   2  16   2     2489.86     2488.08     97.04 o 
   3  16   2      425.75      464.05     20.82 o 
   4  16   2        4.80       14.37      6.00 o 
 -13   0   3     3964.98     4214.76    223.71 o 
 -11   0   3     2122.18     2108.40    116.22 o 
  -9   0   3    17126.08    18145.60    855.78 o 
  -7   0   3    12169.04    13337.89    388.08 o 
  -5   0   3    10436.81    11318.26    603.18 o 
  -3   0   3     3803.86     4111.89    146.86 o 
  -1   0   3      662.55      611.88     19.12 o 
   1   0   3    72335.73    65752.96   3314.09 o 
   3   0   3     2505.49     2437.45     72.71 o 
   5   0   3     1090.68     1093.42     43.10 o 
   7   0   3     6675.48     7036.36    207.55 o 
   9   0   3    11052.09    12103.62    431.49 o 
  11   0   3     1608.79     1609.88     64.94 o 
 -13   1   3     4860.41     5170.24    191.79 o 
 -12   1   3      211.47      223.59     17.31 o 
 -11   1   3     3464.62     3424.71    128.32 o 
 -10   1   3     1060.91     1083.41     36.66 o 
  -9   1   3     9606.89     9922.19    251.45 o 
  -8   1   3      276.31      280.09      8.98 o 
  -7   1   3     1841.90     1901.48     40.86 o 
  -6   1   3      566.24      637.52     16.39 o 
  -5   1   3     9186.23    10514.31    264.84 o 
  -4   1   3      363.84      357.43      8.83 o 
  -3   1   3    30704.47    39483.93    886.60 o 
  -2   1   3     4100.51     4706.47    106.71 o 
  -1   1   3     9453.70    11559.93    260.59 o 
   0   1   3    19511.41    12065.30    801.87 o 
   1   1   3     7567.91     9383.93    236.92 o 
   2   1   3     2010.08     2243.70     47.23 o 
   3   1   3     2936.36     2756.34     70.51 o 
   4   1   3      109.12      156.39      5.08 o 
   5   1   3    35663.92    28098.71   1387.27 o 
   6   1   3      316.28      402.98     12.51 o 
   7   1   3     1350.86     1335.38     33.00 o 
   8   1   3       12.33       18.77      3.09 o 
   9   1   3      380.23      392.12     11.37 o 
  10   1   3       35.69       28.40      3.67 o 
  11   1   3     5287.85     5675.34    132.10 o 
  12   1   3      433.78      431.41     19.22 o 
  13   1   3     3277.80     3614.60    193.00 o 
 -13   2   3     2434.69     2323.60     92.11 o 
 -12   2   3        3.42        7.70      6.36 o 
 -11   2   3       18.61       25.56      5.30 o 
 -10   2   3      554.34      552.02     32.57 o 
  -9   2   3     5799.47     5860.80    150.49 o 
  -8   2   3       65.55       58.99      5.85 o 
  -7   2   3     3504.67     3679.63     84.95 o 
  -6   2   3      469.48      478.12     12.61 o 
  -5   2   3    11671.44    12814.46    326.80 o 
  -4   2   3        1.88        6.87      2.45 o 
  -3   2   3       73.62       93.00      5.02 o 
  -2   2   3     1754.35     1942.63     41.00 o 
  -1   2   3      146.61      132.06      4.74 o 
   0   2   3     2768.37     2539.24    268.97 o 
   1   2   3    38757.67    47922.79   3434.35 o 
   2   2   3     1438.56     1382.81     44.75 o 
   3   2   3    10034.87     8569.83    515.07 o 
   4   2   3       98.79       87.45      3.68 o 
   5   2   3      308.85      330.32      9.89 o 
   6   2   3     1200.71     1293.54     28.86 o 
   7   2   3     6994.43     7217.81    163.73 o 
   8   2   3     1577.98     1563.96     38.52 o 
   9   2   3     9145.87    10057.92    230.02 o 
  10   2   3     2400.78     2448.76     59.27 o 
  11   2   3     1089.69     1142.85     33.95 o 
  12   2   3       58.81       56.89      9.36 o 
  13   2   3        0.31        7.46      6.95 o 
 -13   3   3     3424.45     3522.87    134.22 o 
 -12   3   3      709.38      731.56     34.87 o 
 -11   3   3     1239.24     1203.70     41.22 o 
 -10   3   3      717.55      698.56     21.93 o 
  -9   3   3     4822.54     4795.30    124.07 o 
  -8   3   3      305.70      273.76     10.52 o 
  -7   3   3     2203.08     2201.45     58.29 o 
  -6   3   3       11.35       20.72      4.06 o 
  -5   3   3     3165.76     3346.16     86.17 o 
  -4   3   3      913.60      858.79     21.01 o 
  -3   3   3     5855.34     5753.61    129.67 o 
  -2   3   3     8944.20    10700.81    269.10 o 
  -1   3   3     4909.81     4610.47    177.13 o 
   0   3   3      564.16      574.99     12.97 o 
   1   3   3     1696.44     1592.74     83.83 o 
   2   3   3     4043.93     4460.15    102.04 o 
   3   3   3     5933.35     6145.90    139.73 o 
   4   3   3     6856.48     7193.77    212.03 o 
   5   3   3    20289.01    23456.42    742.35 o 
   6   3   3     3308.41     3509.58     81.16 o 
   7   3   3      784.20      785.60     18.81 o 
   8   3   3       83.22       90.73      4.91 o 
   9   3   3        1.70        3.58      2.57 o 
  10   3   3     1690.03     1805.39     50.51 o 
  11   3   3     2330.51     2418.21     76.53 o 
  12   3   3      881.22      986.37     35.66 o 
  13   3   3     1735.95     1747.74     72.15 o 
 -13   4   3     2794.21     2754.85    107.27 o 
 -12   4   3       78.95       91.06     11.44 o 
 -11   4   3        0.52       -5.17      3.75 o 
 -10   4   3      386.00      396.45     19.18 o 
  -9   4   3     2749.11     2818.73     74.78 o 
  -8   4   3     3497.18     3663.60     95.47 o 
  -7   4   3     3432.22     3286.98     86.54 o 
  -6   4   3     5460.15     5131.56    316.27 o 
  -5   4   3     1676.69     1414.28     38.07 o 
  -4   4   3       42.48       59.71      6.36 o 
  -3   4   3     6510.66     4264.74    225.96 o 
  -2   4   3     4044.86     2382.07     71.11 o 
  -1   4   3     4173.68     4329.92    141.40 o 
   0   4   3    10120.11    11511.58    412.95 o 
   1   4   3    26539.78    16530.49    722.92 o 
   2   4   3     4068.00     4290.96    109.64 o 
   3   4   3       44.53       40.63      4.01 o 
   4   4   3      647.66      683.78     15.87 o 
   5   4   3        5.32       15.81      2.35 o 
   6   4   3     2827.07     2797.80     59.62 o 
   7   4   3     2513.88     2515.15     54.14 o 
   8   4   3     4517.55     4313.08    180.71 o 
   9   4   3     6215.65     4837.57    145.29 o 
  10   4   3     1852.30     1819.48     59.00 o 
  11   4   3     1278.24     1308.57     44.65 o 
  12   4   3       19.58        8.03      5.25 o 
 -13   5   3      662.82      648.06     33.22 o 
 -12   5   3     2161.86     2171.98     70.36 o 
 -11   5   3      283.36      291.61     12.43 o 
 -10   5   3     1704.45     1809.69     50.27 o 
  -9   5   3     5128.88     4999.94    129.60 o 
  -8   5   3      151.40      137.36      7.72 o 
  -7   5   3      778.82      750.11     22.44 o 
  -6   5   3     2324.20     2313.69     61.09 o 
  -5   5   3     1647.29     1627.15     43.66 o 
  -4   5   3     6089.44     6248.27    158.81 o 
  -3   5   3     3646.53     3571.93     81.61 o 
  -2   5   3     5819.51     5981.76    150.72 o 
  -1   5   3     2126.94     2141.43     49.63 o 
   0   5   3     1139.15     1076.73     23.50 o 
   1   5   3      482.00      501.24     11.76 o 
   2   5   3      637.36      617.12     14.27 o 
   3   5   3      979.92      970.28     23.64 o 
   4   5   3     4303.64     4279.85     91.02 o 
   5   5   3    19197.04    22096.62    557.13 o 
   6   5   3     5752.98     5793.20    158.10 o 
   7   5   3     1506.17     1529.56     34.15 o 
   8   5   3     2114.94     2184.91     52.85 o 
   9   5   3        1.39        1.93      5.33 o 
  10   5   3     1506.34     1551.26     51.55 o 
  11   5   3     2184.66     2126.14     68.76 o 
  12   5   3     1893.49     1939.42     63.85 o 
 -12   6   3      238.66      216.89     14.17 o 
 -11   6   3       50.40       48.87      5.63 o 
 -10   6   3      884.66      853.80     26.49 o 
  -9   6   3      712.51      685.98     21.87 o 
  -8   6   3     5683.81     5649.15    145.28 o 
  -7   6   3      426.82      411.00     14.30 o 
  -6   6   3     5037.34     4948.62    157.87 o 
  -5   6   3     4951.17     4898.11    184.04 o 
  -4   6   3     1088.98     1134.35     27.55 o 
  -3   6   3      320.37      276.69      7.79 o 
  -2   6   3     1716.91     1847.21     49.01 o 
  -1   6   3      177.25      166.27      5.64 o 
   0   6   3    12821.76     6477.87    316.56 o 
   1   6   3    12858.66    14698.73    518.76 o 
   2   6   3     5279.74     2526.74     94.83 o 
   3   6   3       97.03       76.25      3.70 o 
   4   6   3     3840.42     4130.18     86.75 o 
   5   6   3     1263.66     1371.30     30.43 o 
   6   6   3      182.27      205.27      7.05 o 
   7   6   3      983.68      923.83     24.35 o 
   8   6   3     2177.94     2155.67     68.21 o 
   9   6   3     2384.13     2340.35     74.15 o 
  10   6   3     2866.45     2896.35     90.79 o 
  11   6   3        6.67        6.46      5.06 o 
  12   6   3      423.26      448.64     20.76 o 
 -12   7   3     3239.00     3356.55    105.26 o 
 -11   7   3       88.06       99.08     10.61 o 
 -10   7   3     2248.91     2263.86     62.22 o 
  -9   7   3     1772.92     1747.68     48.86 o 
  -8   7   3      296.39      283.51     11.60 o 
  -7   7   3      136.63      146.63     10.06 o 
  -6   7   3     1881.98     1880.32     50.81 o 
  -5   7   3       45.26       44.17      4.31 o 
  -4   7   3    12538.21    13948.02    351.15 o 
  -3   7   3     4083.84     3844.41    207.78 o 
  -2   7   3    11030.77    12230.10    487.78 o 
  -1   7   3      517.63      475.39     12.85 o 
   0   7   3     2413.61     2172.83     54.20 o 
   1   7   3      322.94      339.81      8.97 o 
   2   7   3      876.26      887.63     20.24 o 
   3   7   3       15.83       30.53      3.61 o 
   4   7   3     9685.41     5021.83    276.10 o 
   5   7   3     4188.48     4285.77     99.42 o 
   6   7   3     6744.40     7045.86    180.73 o 
   7   7   3     1951.94     1916.35     52.45 o 
   8   7   3     1558.63     1548.26     50.91 o 
   9   7   3      145.92      135.04     10.27 o 
  10   7   3     1140.19     1113.52     39.41 o 
  11   7   3      593.31      607.29     26.24 o 
  12   7   3     2567.63     2573.39     83.25 o 
 -12   8   3       79.15       89.66      9.35 o 
 -11   8   3       64.86       66.89      8.27 o 
 -10   8   3      766.38      731.96     32.23 o 
  -9   8   3      906.66      842.19     26.44 o 
  -8   8   3     5998.12     5908.03    190.54 o 
  -7   8   3      233.60      273.94     11.21 o 
  -6   8   3     9678.20     9639.09    245.13 o 
  -5   8   3     1500.12     1484.70     40.93 o 
  -4   8   3     1180.76     1134.86     31.92 o 
  -3   8   3      157.50      154.89      5.28 o 
  -2   8   3     2500.35     2475.09     58.15 o 
  -1   8   3      221.11      215.75      8.45 o 
   0   8   3    17049.98    13263.30    387.74 o 
   1   8   3      640.67      573.20     13.95 o 
   2   8   3     9245.07    10008.45    294.19 o 
   3   8   3        0.19        9.23      4.60 o 
   4   8   3     1657.54     1720.74     41.81 o 
   5   8   3      190.64      186.42      7.52 o 
   6   8   3     1152.12     1150.17     29.49 o 
   7   8   3       64.68       62.32      6.86 o 
   8   8   3     7911.73     8130.20    242.10 o 
   9   8   3      845.14      836.05     31.27 o 
  10   8   3     3669.75     3736.45    116.09 o 
  11   8   3        6.01       -0.06      5.21 o 
 -11   9   3       22.56       27.03      5.53 o 
 -10   9   3     4315.44     4165.64    110.20 o 
  -9   9   3      529.94      551.75     19.37 o 
  -8   9   3     1054.87      947.21     28.83 o 
  -7   9   3       60.33       79.59      7.71 o 
  -6   9   3      395.72      397.11     18.53 o 
  -5   9   3     1062.72     1027.51     29.77 o 
  -4   9   3    14232.17    15533.23    454.53 o 
  -3   9   3       37.73       40.46      3.53 o 
  -2   9   3     9572.24     9861.45    426.83 o 
  -1   9   3      221.90      205.39     10.04 o 
   0   9   3      470.53      451.17     17.32 o 
   1   9   3       15.06       34.66      2.94 o 
   2   9   3     3723.07     3660.38    226.00 o 
   3   9   3      557.80      545.69     17.21 o 
   4   9   3     7829.79     8135.92    294.28 o 
   5   9   3      381.90      403.85     12.58 o 
   6   9   3     3134.00     3145.34     83.43 o 
   7   9   3      137.09      132.53     12.19 o 
   8   9   3      867.04      869.50     32.02 o 
   9   9   3      353.96      320.64     16.31 o 
  10   9   3      440.85      404.09     19.40 o 
  11   9   3        1.33        8.23      5.79 o 
 -11  10   3        1.01       -2.49      5.59 o 
 -10  10   3      242.72      245.21     12.77 o 
  -9  10   3        5.38       28.86      5.18 o 
  -8  10   3     4362.37     4425.94    116.17 o 
  -7  10   3      749.27      672.77     21.92 o 
  -6  10   3     4411.53     4382.26    114.37 o 
  -5  10   3       12.01       14.71      3.65 o 
  -4  10   3     2254.49     2310.56     62.01 o 
  -3  10   3      286.40      276.84      9.43 o 
  -2  10   3     2524.04     2444.98     52.53 o 
  -1  10   3      270.92      272.77      8.85 o 
   0  10   3     4743.24     4461.99    248.00 o 
   1  10   3      869.63      907.70     21.33 o 
   2  10   3     4166.76     4230.42     98.40 o 
   3  10   3      106.50      114.41      6.08 o 
   4  10   3     1167.56     1237.23     31.48 o 
   5  10   3      209.84      216.40     10.16 o 
   6  10   3     2528.66     2614.02     82.16 o 
   7  10   3       79.53       95.85      9.00 o 
   8  10   3     3865.03     3883.97    119.97 o 
   9  10   3       20.69       31.10      6.50 o 
  10  10   3     4906.26     4989.86    153.52 o 
 -10  11   3     2130.43     2021.36     57.28 o 
  -9  11   3       69.65       74.66      7.19 o 
  -8  11   3      437.99      448.10     16.87 o 
  -7  11   3        8.46        2.95      3.72 o 
  -6  11   3      290.84      265.95     11.61 o 
  -5  11   3      757.86      746.39     24.60 o 
  -4  11   3     5498.08     5146.15    239.62 o 
  -3  11   3      606.50      582.05     18.89 o 
  -2  11   3     2978.78     3042.30     71.37 o 
  -1  11   3      248.61      258.50      8.36 o 
   0  11   3      761.36      767.40     20.47 o 
   1  11   3        8.20       -0.41      2.82 o 
   2  11   3     2493.97     2365.28     56.82 o 
   3  11   3     1081.02     1170.67     30.16 o 
   4  11   3     3378.09     3608.50     85.20 o 
   5  11   3      302.27      313.73     15.21 o 
   6  11   3     5438.41     5485.74    183.67 o 
   7  11   3      733.66      734.29     28.55 o 
   8  11   3      619.32      649.84     26.47 o 
   9  11   3      123.46      123.02     11.10 o 
  10  11   3     1327.77     1318.82     47.22 o 
  -9  12   3      334.06      328.49     14.58 o 
  -8  12   3     2920.18     2900.92     81.38 o 
  -7  12   3     1004.36      956.05     29.76 o 
  -6  12   3     2263.26     2316.02     63.37 o 
  -5  12   3       96.61      102.28      7.49 o 
  -4  12   3      121.53      133.91      8.29 o 
  -3  12   3      419.82      387.14     16.46 o 
  -2  12   3     1668.07     1654.52     45.46 o 
  -1  12   3     1268.81     1267.87     32.06 o 
   0  12   3     5801.02     5513.23    302.77 o 
   1  12   3      276.77      308.31     14.61 o 
   2  12   3     3103.43     3279.12     77.72 o 
   3  12   3     2301.54     2384.65     57.69 o 
   4  12   3      389.24      420.78     15.46 o 
   5  12   3      178.22      192.59     13.12 o 
   6  12   3      741.01      719.16     28.01 o 
   7  12   3      959.31     1013.75     37.17 o 
   8  12   3     2452.87     2484.24     80.48 o 
   9  12   3      224.72      234.47     15.47 o 
  -8  13   3       69.35       70.69      7.54 o 
  -7  13   3       60.61       64.81      6.93 o 
  -6  13   3      436.46      413.52     16.10 o 
  -5  13   3     2368.15     2289.24     62.96 o 
  -4  13   3     2925.17     2924.42     89.98 o 
  -3  13   3     1915.77     1876.32     51.96 o 
  -2  13   3     3083.44     3231.62     99.09 o 
  -1  13   3      709.26      688.09     21.87 o 
   0  13   3      549.77      585.20     19.33 o 
   1  13   3        4.38        5.64      3.67 o 
   2  13   3     1683.67     1586.33     44.65 o 
   3  13   3     2172.06     2363.42     64.57 o 
   4  13   3      959.72      955.76     34.45 o 
   5  13   3      108.09      130.73     16.27 o 
   6  13   3     3235.59     3411.31    106.63 o 
   7  13   3      817.44      810.83     31.71 o 
   8  13   3      442.99      456.02     21.51 o 
  -7  14   3     3191.38     3163.35     85.80 o 
  -6  14   3     1607.16     1586.92     46.03 o 
  -5  14   3      270.61      270.88     12.74 o 
  -4  14   3      270.51      293.31     14.57 o 
  -3  14   3      122.50      128.28     10.64 o 
  -2  14   3      633.80      640.75     25.17 o 
  -1  14   3     3831.98     3889.03    119.03 o 
   0  14   3     1450.53     1496.86     42.61 o 
   1  14   3      971.81     1023.48     27.59 o 
   2  14   3     1821.00     1926.51     53.80 o 
   3  14   3     1610.10     1658.24     47.29 o 
   4  14   3      691.32      686.68     27.03 o 
   5  14   3       19.06       24.05      8.75 o 
   6  14   3      153.12      161.98     12.41 o 
   7  14   3      865.05      911.54     34.96 o 
  -6  15   3        0.35       -0.93      4.43 o 
  -5  15   3     1551.58     1507.39     50.64 o 
  -4  15   3      984.99     1013.42     31.54 o 
  -3  15   3     1525.37     1543.77     63.78 o 
  -2  15   3      688.13      681.78     26.87 o 
  -1  15   3     1986.02     1981.43     64.29 o 
   0  15   3      325.82      331.74     13.67 o 
   1  15   3        3.94        0.99      5.12 o 
   2  15   3       65.54       59.11      6.44 o 
   3  15   3     3220.51     3283.85    102.54 o 
   4  15   3      771.31      729.41     28.98 o 
   5  15   3     1575.69     1659.03     56.42 o 
  -4  16   3      213.58      233.36     18.63 o 
  -3  16   3       38.32       39.40      9.91 o 
  -2  16   3       43.26       48.69      7.82 o 
  -1  16   3     3168.61     3144.59     98.54 o 
   0  16   3      213.08      194.05     18.49 o 
   1  16   3     1846.09     1902.76     62.09 o 
   2  16   3      218.13      236.50     20.92 o 
   3  16   3     1453.26     1578.27     53.70 o 
 -12   0   4      393.16      374.38     31.57 o 
 -10   0   4      241.38      212.42     20.11 o 
  -8   0   4    12282.53    12968.77    378.59 o 
  -6   0   4     7980.62     8532.27    249.82 o 
  -4   0   4     8734.75     9037.36    489.33 o 
  -2   0   4     3545.86     2718.92     99.73 o 
   0   0   4    13499.31    16543.07    589.65 o 
   2   0   4     3629.01     3325.35     98.58 o 
   4   0   4     1682.87     1464.41     45.47 o 
   6   0   4      592.74      487.66     22.29 o 
   8   0   4     4620.95     4642.38    138.92 o 
  10   0   4     9956.02    10982.59    323.57 o 
  12   0   4       19.51       20.28     10.98 o 
 -13   1   4      491.18      471.27     40.26 o 
 -12   1   4     4169.97     4017.57    150.35 o 
 -11   1   4     1057.83     1004.81     43.62 o 
 -10   1   4     3341.47     3377.61    125.99 o 
  -9   1   4     1600.07     1559.53     49.99 o 
  -8   1   4     5047.96     5026.76    129.03 o 
  -7   1   4     1493.39     1496.67     35.92 o 
  -6   1   4      929.39      986.69     22.11 o 
  -5   1   4     1645.76     1731.82     37.06 o 
  -4   1   4    19216.93    20231.16    766.65 o 
  -3   1   4      102.92      113.77      4.69 o 
  -2   1   4     6714.01     6943.84    201.16 o 
  -1   1   4      102.82      107.91      3.63 o 
   0   1   4     8971.43    10000.63    224.62 o 
   1   1   4     5732.63     6186.35    251.23 o 
   2   1   4     1314.26     1117.30     27.05 o 
   3   1   4      119.84      112.36      4.59 o 
   4   1   4     6904.32     6901.54    156.60 o 
   5   1   4      879.00      925.46     21.36 o 
   6   1   4    12755.65     7544.74    365.94 o 
   7   1   4      570.33      544.69     14.04 o 
   8   1   4     1345.81     1329.40     36.28 o 
   9   1   4       29.22       20.07      5.17 o 
  10   1   4     1492.63     1525.78     35.19 o 
  11   1   4       38.14       33.33      5.78 o 
  12   1   4     2416.74     2599.78    101.45 o 
 -13   2   4      201.44      178.53     16.79 o 
 -12   2   4      193.32      190.75     23.24 o 
 -11   2   4       54.81       44.22      8.18 o 
 -10   2   4       25.59       23.02      4.63 o 
  -9   2   4        1.57        4.43      3.98 o 
  -8   2   4     8424.92     8610.43    218.71 o 
  -7   2   4     1898.10     1925.24     45.76 o 
  -6   2   4     4813.76     4900.46    112.16 o 
  -5   2   4     1983.61     2264.56     52.37 o 
  -4   2   4    14894.86    15274.52    740.65 o 
  -3   2   4      680.00      743.33     16.72 o 
  -2   2   4      386.52      331.40      8.25 o 
  -1   2   4      967.20      982.17     21.43 o 
   0   2   4    35340.47    24402.55    722.58 o 
   1   2   4    12442.99    14705.23    503.29 o 
   2   2   4    15404.54    17705.44    506.02 o 
   3   2   4       44.72       25.80      2.53 o 
   4   2   4     5730.23     5818.96    194.84 o 
   5   2   4      241.01      284.51      8.25 o 
   6   2   4     4892.47     4914.36    112.62 o 
   7   2   4     1803.55     1784.61     39.45 o 
   8   2   4     4354.46     4252.54    163.73 o 
   9   2   4     2108.20     2182.31     48.22 o 
  10   2   4     6379.21     6575.87    317.55 o 
  11   2   4      683.15      697.33     23.22 o 
  12   2   4        1.79       -1.11      4.89 o 
 -13   3   4      158.72      167.82     16.33 o 
 -12   3   4     3095.10     3063.75    117.20 o 
 -11   3   4      397.96      376.38     19.42 o 
 -10   3   4     1633.85     1613.37     52.41 o 
  -9   3   4     1020.48     1004.34     29.23 o 
  -8   3   4     2239.39     2217.01     59.16 o 
  -7   3   4        2.19        5.66      2.52 o 
  -6   3   4      441.98      451.67     12.43 o 
  -5   3   4       38.16       33.56      6.85 o 
  -4   3   4    27976.82    25513.94   1304.00 o 
  -3   3   4     5327.90     5764.29    145.90 o 
  -2   3   4     8483.75     9425.72    238.99 o 
  -1   3   4     1192.48     1231.54     32.53 o 
   0   3   4     7151.84     7612.95    207.22 o 
   1   3   4     1202.46     1395.52     33.34 o 
   2   3   4     6906.41     7353.29    186.42 o 
   3   3   4     5009.29     5451.95    160.94 o 
   4   3   4    10314.09    11170.51    282.80 o 
   5   3   4     4700.39     4906.22    113.20 o 
   6   3   4    14126.88    15628.44    354.70 o 
   7   3   4     1241.98     1265.71     28.89 o 
   8   3   4      663.32      692.31     17.42 o 
   9   3   4        0.84       -1.28      2.78 o 
  10   3   4     2118.93     2088.19     57.85 o 
  11   3   4      750.68      818.04     30.62 o 
  12   3   4     1342.30     1398.05     47.91 o 
 -13   4   4      502.25      503.77     27.98 o 
 -12   4   4      249.87      243.85     18.73 o 
 -11   4   4        8.23       12.89      4.57 o 
 -10   4   4      138.69      136.76     10.74 o 
  -9   4   4     2053.67     1944.77     52.97 o 
  -8   4   4     6828.59     7286.21    186.17 o 
  -7   4   4     2152.56     2146.49     57.26 o 
  -6   4   4     1191.77     1184.83     32.85 o 
  -5   4   4     2554.02     2595.90     67.79 o 
  -4   4   4     1879.66     1791.89     54.10 o 
  -3   4   4      126.73      166.43      5.00 o 
  -2   4   4    10649.03    12673.80    285.60 o 
  -1   4   4     2141.25     2108.57     54.67 o 
   0   4   4     5803.06     3489.27    262.32 o 
   1   4   4    13866.30    16158.34    588.02 o 
   2   4   4     7884.28     8830.86    224.92 o 
   3   4   4     5604.71     6122.65    180.37 o 
   4   4   4     5113.83     5254.82    133.64 o 
   5   4   4      111.92      107.30      4.62 o 
   6   4   4     1679.14     1709.41     37.74 o 
   7   4   4     2931.29     2970.06     70.39 o 
   8   4   4     1577.90     1585.31     39.50 o 
   9   4   4     1828.54     1847.15     45.74 o 
  10   4   4    12538.14    13236.49    473.55 o 
  11   4   4     1774.35     1732.87     57.23 o 
  12   4   4        8.88        1.06      5.03 o 
 -12   5   4     1219.58     1185.69     41.79 o 
 -11   5   4     2572.78     2440.92     77.50 o 
 -10   5   4      764.90      734.87     23.35 o 
  -9   5   4     2042.22     2068.71     56.36 o 
  -8   5   4      101.75      111.21      6.90 o 
  -7   5   4       28.65       25.65      3.77 o 
  -6   5   4       83.31       84.87      5.48 o 
  -5   5   4     4151.93     3898.28    157.12 o 
  -4   5   4     5827.79     5951.41    193.15 o 
  -3   5   4    12721.16    10178.26    659.64 o 
  -2   5   4      551.63      515.40     12.25 o 
  -1   5   4     9200.07    10197.04    322.40 o 
   0   5   4     4061.35     4140.95    105.24 o 
   1   5   4     1623.53     1920.58     45.39 o 
   2   5   4     1453.85     1366.89     33.08 o 
   3   5   4     3038.59     3124.31     72.66 o 
   4   5   4     3463.10     3666.74     84.58 o 
   5   5   4     7188.54     4060.84    122.96 o 
   6   5   4    10280.46    11300.32    257.42 o 
   7   5   4     3307.58     3250.67     76.85 o 
   8   5   4      251.52      264.47      9.93 o 
   9   5   4      122.36      117.59      9.33 o 
  10   5   4      606.07      591.07     23.97 o 
  11   5   4     1542.89     1543.69     52.17 o 
  12   5   4      909.48      908.36     34.20 o 
 -12   6   4      159.90      191.22     15.76 o 
 -11   6   4        1.98        4.24      5.62 o 
 -10   6   4        5.97       11.20      3.92 o 
  -9   6   4     4168.92     3943.17    103.48 o 
  -8   6   4     2468.73     2395.25     64.42 o 
  -7   6   4     7690.77     7994.07    203.96 o 
  -6   6   4      555.27      530.46     17.02 o 
  -5   6   4     5459.82     5603.60    150.04 o 
  -4   6   4     2854.70     2923.63     67.72 o 
  -3   6   4      142.11      160.64      5.57 o 
  -2   6   4      406.34      388.57     10.18 o 
  -1   6   4     4335.50     4245.95    147.07 o 
   0   6   4     4784.80     4930.61    124.80 o 
   1   6   4    10242.48     8378.30    398.23 o 
   2   6   4     4561.98     4897.45    144.29 o 
   3   6   4     4074.20     3877.25    142.23 o 
   4   6   4     1136.50     1155.22     28.96 o 
   5   6   4     1056.96     1020.13     26.15 o 
   6   6   4      794.09      754.15     20.56 o 
   7   6   4     1311.99     1313.09     33.37 o 
   8   6   4     1080.06     1110.01     29.11 o 
   9   6   4     1801.42     1853.34     60.35 o 
  10   6   4     4005.37     4202.92    129.02 o 
  11   6   4     1491.69     1505.46     51.42 o 
  12   6   4       32.06       29.29      6.96 o 
 -12   7   4      834.78      787.44     30.87 o 
 -11   7   4     2802.90     2787.05     75.79 o 
 -10   7   4      764.79      733.55     23.78 o 
  -9   7   4     2529.14     2444.29     66.38 o 
  -8   7   4     1265.16     1154.60     33.64 o 
  -7   7   4       27.85       22.52      3.91 o 
  -6   7   4       23.75       31.85      4.20 o 
  -5   7   4     2676.04     2690.08     70.93 o 
  -4   7   4     3257.14     3197.67     83.34 o 
  -3   7   4    12982.71     8466.61    782.31 o 
  -2   7   4     1102.39     1115.55     24.94 o 
  -1   7   4    10271.31     6660.18    677.29 o 
   0   7   4     4821.22     5031.80    128.75 o 
   1   7   4      500.44      537.16     13.13 o 
   2   7   4     1098.19     1054.43     23.75 o 
   3   7   4     6966.81     7407.46    188.48 o 
   4   7   4       48.33       44.28      4.05 o 
   5   7   4     9169.40     9383.50    276.28 o 
   6   7   4     8194.47     8714.47    257.50 o 
   7   7   4      376.67      381.17     12.49 o 
   8   7   4       38.31       35.73      6.02 o 
   9   7   4       17.65       22.24      5.74 o 
  10   7   4      374.73      350.73     17.40 o 
  11   7   4     1947.22     1920.46     63.85 o 
 -11   8   4       11.45       13.68      4.57 o 
 -10   8   4       72.73       67.91      6.60 o 
  -9   8   4     2085.62     1967.27     54.71 o 
  -8   8   4     2265.50     2093.59     57.40 o 
  -7   8   4     3807.25     3941.21    103.28 o 
  -6   8   4       86.77       74.59      5.82 o 
  -5   8   4     4808.35     4729.23    122.29 o 
  -4   8   4     2606.28     2608.60     78.93 o 
  -3   8   4      429.11      406.94     13.20 o 
  -2   8   4        6.19        6.99      2.15 o 
  -1   8   4     1414.46     1440.87     35.44 o 
   0   8   4      414.93      499.13     13.74 o 
   1   8   4    16205.58    19113.67    556.03 o 
   2   8   4      188.42      210.81     10.22 o 
   3   8   4     6766.45     3875.57    198.74 o 
   4   8   4      654.64      629.75     17.58 o 
   5   8   4        3.15        4.42      2.78 o 
   6   8   4      487.96      481.01     14.71 o 
   7   8   4     6328.33     6361.33    190.68 o 
   8   8   4       18.88       35.06      6.10 o 
   9   8   4     6690.33     6131.45    269.00 o 
  10   8   4      931.15      946.35     35.23 o 
  11   8   4      655.13      631.12     26.50 o 
 -11   9   4     2645.64     2559.81     70.58 o 
 -10   9   4       17.46       16.15      4.88 o 
  -9   9   4     2302.16     2233.96     61.72 o 
  -8   9   4        1.52        6.21      3.82 o 
  -7   9   4       49.44       48.15      5.39 o 
  -6   9   4       85.50       90.36      6.70 o 
  -5   9   4     1319.34     1350.07     38.04 o 
  -4   9   4     1188.36     1092.27     35.92 o 
  -3   9   4     3037.85     3080.19     80.25 o 
  -2   9   4     3650.91     3620.66     87.75 o 
  -1   9   4     3444.82     3237.91     75.46 o 
   0   9   4      741.91      798.86     20.69 o 
   1   9   4       29.61       32.25      3.48 o 
   2   9   4      158.91      156.35      6.97 o 
   3   9   4     2420.18     2496.35     59.63 o 
   4   9   4      940.10      935.97     24.73 o 
   5   9   4     8149.19     8585.90    219.89 o 
   6   9   4       19.39       35.32     10.63 o 
   7   9   4     4206.05     4166.68    127.59 o 
   8   9   4       61.23       56.20      7.52 o 
   9   9   4       75.44       73.79      8.58 o 
  10   9   4        0.13       -5.28      5.15 o 
 -10  10   4      698.09      686.32     23.58 o 
  -9  10   4     1192.28     1237.41     37.06 o 
  -8  10   4       63.15       64.41      6.43 o 
  -7  10   4     3941.40     3905.05    102.96 o 
  -6  10   4     1168.07     1158.03     33.93 o 
  -5  10   4     1275.60     1247.21     35.72 o 
  -4  10   4     1769.18     1744.19     54.93 o 
  -3  10   4      238.55      223.48     11.29 o 
  -2  10   4      135.84      135.69      7.47 o 
  -1  10   4     1818.00     1787.53     43.26 o 
   0  10   4       14.13       32.37      7.16 o 
   1  10   4     7737.59     4594.89    169.21 o 
   2  10   4      509.17      477.31     15.28 o 
   3  10   4     3439.29     3404.51     89.82 o 
   4  10   4      170.46      170.53      7.80 o 
   5  10   4        6.78       14.98      4.71 o 
   6  10   4       24.69       24.73     10.66 o 
   7  10   4     3902.52     3917.13    120.77 o 
   8  10   4      927.11      854.17     32.31 o 
   9  10   4     4241.41     4381.90    135.51 o 
  10  10   4      167.52      159.04     12.93 o 
 -10  11   4      799.96      835.63     27.67 o 
  -9  11   4     1695.03     1692.07     48.79 o 
  -8  11   4       35.70       34.42      5.54 o 
  -7  11   4        0.07        0.60      3.78 o 
  -6  11   4      546.07      536.77     18.64 o 
  -5  11   4     1343.13     1293.12     42.71 o 
  -4  11   4        1.01        5.61      3.56 o 
  -3  11   4     4811.16     4933.13    147.58 o 
  -2  11   4     1517.49     1509.60     37.31 o 
  -1  11   4     5885.91     4458.52    209.38 o 
   0  11   4      804.00      806.84     24.37 o 
   1  11   4        5.58       10.82      3.18 o 
   2  11   4        2.80       11.87      3.26 o 
   3  11   4     4922.15     4947.79    149.05 o 
   4  11   4      787.78      821.64     22.67 o 
   5  11   4     8307.49     5863.05    244.46 o 
   6  11   4        8.69       11.38      6.46 o 
   7  11   4     2443.30     2503.67     80.36 o 
   8  11   4      252.71      225.43     14.68 o 
   9  11   4        3.64        6.54      5.56 o 
  -9  12   4      982.29      960.97     30.90 o 
  -8  12   4      243.63      239.48     16.06 o 
  -7  12   4     2404.96     2436.86     66.94 o 
  -6  12   4     3435.80     3404.32    109.45 o 
  -5  12   4     2536.89     2521.74     78.40 o 
  -4  12   4      113.23      108.54      8.85 o 
  -3  12   4       86.11       82.85      6.94 o 
  -2  12   4       21.70       12.32      4.73 o 
  -1  12   4     2159.99     2096.91     57.07 o 
   0  12   4     1524.84     1570.79     43.94 o 
   1  12   4     5356.30     4707.40    130.39 o 
   2  12   4     2113.26     2094.39     51.38 o 
   3  12   4     4739.77     4561.98    106.89 o 
   4  12   4      111.69      116.35      8.09 o 
   5  12   4      306.95      280.87     23.43 o 
   6  12   4      209.75      211.76     13.89 o 
   7  12   4     1536.49     1520.36     52.21 o 
   8  12   4     2479.23     2527.37     82.20 o 
  -8  13   4        2.11        1.32      4.53 o 
  -7  13   4       91.49      113.48      8.76 o 
  -6  13   4      631.31      606.50     24.28 o 
  -5  13   4      530.45      508.75     18.37 o 
  -4  13   4      557.99      545.31     22.05 o 
  -3  13   4     3612.36     3720.21     98.46 o 
  -2  13   4     2862.41     2857.81     94.50 o 
  -1  13   4     2263.32     2343.06     63.69 o 
   0  13   4      294.51      261.50     11.40 o 
   1  13   4       23.02       23.92      4.10 o 
   2  13   4        9.91       16.45      4.04 o 
   3  13   4      864.67      818.85     29.37 o 
   4  13   4     1935.22     2031.44     56.68 o 
   5  13   4     3604.70     3720.02    115.54 o 
   6  13   4      866.17      820.11     31.74 o 
   7  13   4      605.35      565.61     24.69 o 
  -7  14   4     1914.84     2019.73     72.68 o 
  -6  14   4     1665.01     1640.23     54.50 o 
  -5  14   4     1255.76     1221.15     42.62 o 
  -4  14   4       19.02        8.79      5.16 o 
  -3  14   4       22.82       26.59      6.34 o 
  -2  14   4       38.77       49.47      8.45 o 
  -1  14   4      164.01      148.84     10.82 o 
   0  14   4     1040.62     1066.45     32.06 o 
   1  14   4     3763.71     4051.25    107.06 o 
   2  14   4     2169.43     2261.61     62.28 o 
   3  14   4     2638.62     2829.84     91.96 o 
   4  14   4     1012.90     1019.87     37.08 o 
   5  14   4       67.82       70.80      8.62 o 
   6  14   4        1.72        2.48      7.00 o 
  -5  15   4      334.61      377.04     19.82 o 
  -4  15   4     1726.29     1758.75     58.66 o 
  -3  15   4     1971.18     2013.73     66.08 o 
  -2  15   4     3717.62     3908.59    120.76 o 
  -1  15   4     2788.13     2895.91     91.22 o 
   0  15   4      128.20      124.58     10.25 o 
   1  15   4        0.32       -1.37      4.00 o 
   2  15   4       15.78        8.25      5.70 o 
   3  15   4      337.32      343.72     17.42 o 
   4  15   4     3698.63     3799.87    118.41 o 
   5  15   4     1383.85     1458.58     50.99 o 
  -3  16   4        3.58        8.29      5.87 o 
  -2  16   4      801.22      803.56     31.15 o 
  -1  16   4      127.08      164.13     12.46 o 
   0  16   4     2151.38     2333.80     75.32 o 
   1  16   4      410.19      436.58     23.92 o 
   2  16   4     2356.72     2414.34     77.20 o 
 -13   0   5     6393.47     6351.87    330.21 o 
 -11   0   5        0.09        2.82      8.05 o 
  -9   0   5     4916.23     4770.86    246.18 o 
  -7   0   5     8516.47     9347.75    273.80 o 
  -5   0   5    10725.78    11370.10    499.16 o 
  -3   0   5      681.94      684.17     31.16 o 
  -1   0   5     1339.68     1301.94     39.82 o 
   1   0   5    33790.34    33165.96   2387.33 o 
   3   0   5     3302.95     3203.56    116.95 o 
   5   0   5     2272.47     2233.81     68.35 o 
   7   0   5     6955.92     7442.18    269.69 o 
   9   0   5     3520.06     3688.81    138.50 o 
  11   0   5     2812.43     3034.69    116.59 o 
 -13   1   5     2568.65     2682.51    104.91 o 
 -12   1   5       86.63       91.09     11.44 o 
 -11   1   5     2951.88     2834.78    108.02 o 
 -10   1   5        1.76       12.83      7.58 o 
  -9   1   5     7488.05     7511.33    221.94 o 
  -8   1   5       90.56       77.00      9.37 o 
  -7   1   5       56.96       62.55      4.38 o 
  -6   1   5      115.98      132.52      5.45 o 
  -5   1   5      883.02      920.99     22.72 o 
  -4   1   5       44.29       59.00      3.04 o 
  -3   1   5    25869.79    24376.10   1517.62 o 
  -2   1   5       29.97       32.04      3.41 o 
  -1   1   5     8634.71     6184.76    283.77 o 
   0   1   5      165.68      195.32      5.68 o 
   1   1   5     3170.98     3387.06     77.78 o 
   2   1   5      162.69      180.57      7.65 o 
   3   1   5     9226.20    10095.99    256.76 o 
   4   1   5      831.49      940.62     23.85 o 
   5   1   5    25148.40    30455.29    687.82 o 
   6   1   5     1274.30     1280.52     31.99 o 
   7   1   5     1785.92     1686.25     37.64 o 
   8   1   5      816.57      769.77     19.17 o 
   9   1   5      593.83      582.47     17.30 o 
  10   1   5       17.31       18.35      4.02 o 
  11   1   5     4720.79     5059.02    133.41 o 
  12   1   5      212.88      251.97     27.53 o 
 -13   2   5     2713.96     2682.54    105.04 o 
 -12   2   5      705.68      677.80     33.34 o 
 -11   2   5      260.53      254.05     16.71 o 
 -10   2   5       11.26       10.56      5.37 o 
  -9   2   5     1425.28     1401.36     56.24 o 
  -8   2   5        4.03        6.93      3.61 o 
  -7   2   5     4940.93     4845.24    150.50 o 
  -6   2   5     1640.82     1635.65     38.95 o 
  -5   2   5     9845.54    10327.53    212.97 o 
  -4   2   5       43.84       44.87      3.20 o 
  -3   2   5      728.69      789.46     22.11 o 
  -2   2   5     1436.20     1510.20     39.93 o 
  -1   2   5     5085.52     5438.17    137.80 o 
   0   2   5      804.77      763.36     17.31 o 
   1   2   5    58378.14    80101.15   3744.65 o 
   2   2   5     7259.91     7872.43    255.78 o 
   3   2   5     2386.67     2227.74     79.21 o 
   4   2   5      113.92      107.33      4.77 o 
   5   2   5      318.73      313.63      9.01 o 
   6   2   5      668.96      672.77     16.66 o 
   7   2   5     7499.24     7816.00    198.82 o 
   8   2   5     1210.21     1215.34     31.28 o 
   9   2   5     5963.39     6046.48    151.61 o 
  10   2   5     1279.50     1331.61     34.64 o 
  11   2   5     2986.67     2936.58     79.93 o 
  12   2   5       24.85        6.16      7.03 o 
 -13   3   5      509.44      503.19     28.01 o 
 -12   3   5      624.36      593.72     30.34 o 
 -11   3   5     1312.17     1240.55     52.25 o 
 -10   3   5     1134.23     1080.69     37.11 o 
  -9   3   5     4378.45     4368.10    131.63 o 
  -8   3   5      464.66      422.13     21.08 o 
  -7   3   5      220.53      233.81     10.78 o 
  -6   3   5      146.25      132.93      8.09 o 
  -5   3   5     1233.01     1240.88     27.15 o 
  -4   3   5      205.37      154.87      5.15 o 
  -3   3   5    13532.42    15125.20    311.49 o 
  -2   3   5     5219.97     5378.60    184.18 o 
  -1   3   5     6016.05     6565.17    149.06 o 
   0   3   5      200.65      166.04      5.16 o 
   1   3   5     4057.40     4183.94    185.52 o 
   2   3   5       37.51       26.16      2.90 o 
   3   3   5     6609.87     6655.73    254.17 o 
   4   3   5     4192.60     3999.13    139.33 o 
   5   3   5    14474.93    15559.52    320.90 o 
   6   3   5     4676.00     4641.30    108.87 o 
   7   3   5     3066.60     3113.40     73.85 o 
   8   3   5      227.73      249.43      9.64 o 
   9   3   5      257.38      288.18     10.88 o 
  10   3   5      276.96      290.78     11.29 o 
  11   3   5     2643.75     2800.32     88.30 o 
  12   3   5      290.61      296.61     16.33 o 
 -12   4   5       70.75       60.36     10.39 o 
 -11   4   5       11.56        7.92      4.61 o 
 -10   4   5       38.20       40.39      6.00 o 
  -9   4   5      329.22      336.19     15.15 o 
  -8   4   5     1913.95     1891.60     59.79 o 
  -7   4   5     5189.12     5332.26    192.64 o 
  -6   4   5     2928.21     3006.52     78.60 o 
  -5   4   5     2404.07     2380.82     55.87 o 
  -4   4   5     1773.99     1757.10     37.83 o 
  -3   4   5     1621.89     1898.77     40.69 o 
  -2   4   5       35.19       54.24      2.96 o 
  -1   4   5      352.41      303.66      9.65 o 
   0   4   5     4206.51     4142.24    135.31 o 
   1   4   5    22758.29    14489.37    950.71 o 
   2   4   5     3801.26     3679.31     95.00 o 
   3   4   5     2681.30     2687.91     70.35 o 
   4   4   5     2292.76     2228.95     53.02 o 
   5   4   5     2918.50     2969.68     70.13 o 
   6   4   5       87.39       89.70      5.64 o 
   7   4   5     3486.27     3619.62     85.37 o 
   8   4   5     1746.10     1697.56     42.37 o 
   9   4   5     3178.80     3205.41     76.52 o 
  10   4   5     1512.89     1593.53     45.93 o 
  11   4   5     2516.28     2539.50     81.16 o 
  12   4   5      273.60      300.48     18.18 o 
 -12   5   5     1814.31     1910.01     63.08 o 
 -11   5   5      734.97      750.03     28.59 o 
 -10   5   5     2032.81     2072.59     57.03 o 
  -9   5   5     5540.73     5463.83    141.43 o 
  -8   5   5     1679.85     1604.71     44.48 o 
  -7   5   5       64.80       55.52      6.60 o 
  -6   5   5      619.35      642.94     22.75 o 
  -5   5   5      245.60      237.04      9.35 o 
  -4   5   5     7103.90     7810.09    215.49 o 
  -3   5   5    17237.38    19975.50    501.78 o 
  -2   5   5     8989.60     9830.39    248.25 o 
  -1   5   5     2803.79     2903.54     68.57 o 
   0   5   5     5494.58     5893.65    122.46 o 
   1   5   5      474.38      610.90     16.30 o 
   2   5   5      104.40      105.78      9.00 o 
   3   5   5     2183.96     2196.62     52.29 o 
   4   5   5     4516.85     4584.84    137.78 o 
   5   5   5     5390.54     3926.51    268.54 o 
   6   5   5     4123.70     4179.35    108.75 o 
   7   5   5      117.03      112.49      6.62 o 
   8   5   5     1317.46     1311.94     33.80 o 
   9   5   5      217.26      217.32     10.93 o 
  10   5   5     1732.64     1763.37     58.34 o 
  11   5   5      329.69      334.10     17.14 o 
  12   5   5     1207.20     1198.87     43.01 o 
 -12   6   5      217.30      227.48     15.16 o 
 -11   6   5       80.53       88.68      9.70 o 
 -10   6   5      438.60      420.02     15.71 o 
  -9   6   5       34.86       38.38      5.08 o 
  -8   6   5     5294.35     5272.01    136.54 o 
  -7   6   5     2182.64     2184.89     58.92 o 
  -6   6   5     6867.65     6931.49    248.36 o 
  -5   6   5     2950.18     2825.94     84.78 o 
  -4   6   5     1782.19     1732.32     55.05 o 
  -3   6   5      213.39      258.02      8.19 o 
  -2   6   5      523.42      569.48     13.73 o 
  -1   6   5      419.63      461.88     12.71 o 
   0   6   5     6517.32     7008.73    178.47 o 
   1   6   5    10112.50     7415.81    559.98 o 
   2   6   5     8433.67     4156.76    425.08 o 
   3   6   5       38.70       38.18      3.64 o 
   4   6   5     2752.22     2726.19     64.63 o 
   5   6   5       91.86       89.02      5.56 o 
   6   6   5      783.00      818.80     22.33 o 
   7   6   5      334.19      311.12     17.26 o 
   8   6   5     5976.32     6231.74    161.79 o 
   9   6   5      631.38      618.42     24.72 o 
  10   6   5     2078.41     2063.64     67.26 o 
  11   6   5      465.05      429.01     20.14 o 
 -12   7   5     1452.88     1464.58     50.59 o 
 -11   7   5      298.48      298.19     13.33 o 
 -10   7   5     2388.07     2344.71     64.42 o 
  -9   7   5     1593.77     1573.83     44.72 o 
  -8   7   5     3198.53     2996.69     79.89 o 
  -7   7   5        6.78        2.93      3.23 o 
  -6   7   5      303.06      316.89     26.42 o 
  -5   7   5      334.11      342.05     13.30 o 
  -4   7   5     8482.50     8996.55    264.60 o 
  -3   7   5     2587.19     2594.92     60.19 o 
  -2   7   5    15298.45    15165.18    630.40 o 
  -1   7   5      195.69      189.42      6.80 o 
   0   7   5     2715.04     2587.11     83.23 o 
   1   7   5     2461.99     2677.52     70.41 o 
   2   7   5     1281.02     1301.83     32.41 o 
   3   7   5      296.74      297.10      9.97 o 
   4   7   5     5481.22     5594.06    129.38 o 
   5   7   5     4485.34     4407.10    119.66 o 
   6   7   5     4113.85     3924.08    145.68 o 
   7   7   5      291.74      297.81     11.04 o 
   8   7   5      673.96      684.16     26.48 o 
   9   7   5      340.47      337.90     16.66 o 
  10   7   5      380.18      349.54     17.75 o 
  11   7   5      788.82      783.07     31.03 o 
 -11   8   5       49.07       44.24      6.32 o 
 -10   8   5        0.99        5.92      4.04 o 
  -9   8   5       50.98       45.91      5.61 o 
  -8   8   5     3194.12     3240.14     86.34 o 
  -7   8   5      267.67      292.03     12.04 o 
  -6   8   5     7279.27     7367.65    264.45 o 
  -5   8   5      576.52      559.83     19.73 o 
  -4   8   5     5537.85     5572.85    143.26 o 
  -3   8   5      831.85      859.73     22.19 o 
  -2   8   5      632.59      664.22     16.08 o 
  -1   8   5       22.00       15.00      4.63 o 
   0   8   5     8195.09     6207.90    346.45 o 
   1   8   5     1100.26     1117.05     28.29 o 
   2   8   5     9611.76     4570.20    250.06 o 
   3   8   5       16.47       17.84      3.32 o 
   4   8   5     3829.56     4054.86     95.01 o 
   5   8   5      404.97      413.55     13.24 o 
   6   8   5      711.17      762.24     21.39 o 
   7   8   5       72.44       83.64      6.16 o 
   8   8   5     4976.65     4926.81    149.98 o 
   9   8   5      107.94      101.27     10.10 o 
  10   8   5     4090.89     4128.51    128.17 o 
 -11   9   5        0.30       -0.59      4.52 o 
 -10   9   5     2964.89     2981.33     81.02 o 
  -9   9   5      388.40      407.38     18.03 o 
  -8   9   5      727.67      705.15     23.09 o 
  -7   9   5       20.24       21.95      5.17 o 
  -6   9   5      599.97      584.08     27.40 o 
  -5   9   5       92.52       97.80      6.85 o 
  -4   9   5     6514.55     6955.66    178.12 o 
  -3   9   5      251.60      248.61     10.34 o 
  -2   9   5     3601.58     3646.92     84.72 o 
  -1   9   5      332.77      364.20     12.69 o 
   0   9   5     1337.31     1384.54     38.53 o 
   1   9   5      566.98      600.37     16.97 o 
   2   9   5      813.87      863.62     23.02 o 
   3   9   5       48.28       54.09      4.62 o 
   4   9   5     7773.58     6932.30    580.73 o 
   5   9   5        0.13       11.11      3.35 o 
   6   9   5     8663.91     8771.37    260.58 o 
   7   9   5      333.99      331.64     16.40 o 
   8   9   5     1565.28     1605.66     54.03 o 
   9   9   5      151.21      137.29     11.40 o 
  10   9   5      444.65      474.60     22.08 o 
 -10  10   5        9.38       13.20      4.79 o 
  -9  10   5      108.03      115.11      8.60 o 
  -8  10   5     3272.07     3274.58     87.69 o 
  -7  10   5      134.17      132.75     10.00 o 
  -6  10   5     5016.84     5080.85    152.83 o 
  -5  10   5       34.88       37.74      5.02 o 
  -4  10   5      687.89      665.31     21.24 o 
  -3  10   5      346.70      344.91     13.00 o 
  -2  10   5     5076.27     4819.63    129.63 o 
  -1  10   5       17.60       22.79      3.28 o 
   0  10   5     8154.69     4566.45    168.75 o 
   1  10   5      147.41      154.05      7.40 o 
   2  10   5     5743.29     6036.86    168.74 o 
   3  10   5      982.73      985.44     26.21 o 
   4  10   5      670.96      735.33     20.73 o 
   5  10   5      290.38      280.94     10.71 o 
   6  10   5     1740.24     1674.67     47.57 o 
   7  10   5       78.19       64.32      8.13 o 
   8  10   5     2789.03     2782.07     88.75 o 
   9  10   5      308.10      311.35     23.80 o 
  -9  11   5       43.74       45.53      7.25 o 
  -8  11   5     1686.03     1733.74     56.85 o 
  -7  11   5      228.34      201.66     18.99 o 
  -6  11   5       88.16       79.09     11.16 o 
  -5  11   5      109.06      109.76      8.25 o 
  -4  11   5     6823.15     7163.08    184.19 o 
  -3  11   5       33.69       37.63      4.90 o 
  -2  11   5     6628.43     5402.42    197.46 o 
  -1  11   5      904.61      918.96     32.03 o 
   0  11   5     2165.11     2258.35     61.14 o 
   1  11   5      155.87      144.14     10.16 o 
   2  11   5     2699.70     2542.33     61.34 o 
   3  11   5       23.59       42.21      4.83 o 
   4  11   5     4415.10     4463.23    105.05 o 
   5  11   5      199.45      183.71     10.31 o 
   6  11   5     5671.85     5552.91    168.47 o 
   7  11   5      490.41      479.97     21.51 o 
   8  11   5     1108.47     1141.72     42.79 o 
   9  11   5       29.37       29.52      7.38 o 
  -8  12   5     2364.12     2417.71     94.48 o 
  -7  12   5     1804.15     1853.57     60.97 o 
  -6  12   5     3357.95     3369.73     90.40 o 
  -5  12   5     2276.87     2408.56     65.94 o 
  -4  12   5     1658.30     1668.91     47.16 o 
  -3  12   5      273.19      258.98     13.63 o 
  -2  12   5       13.11        7.06      4.68 o 
  -1  12   5     1751.47     1688.24     54.98 o 
   0  12   5     2687.28     2705.14     72.72 o 
   1  12   5      263.25      283.50     10.71 o 
   2  12   5     4223.97     4263.22    100.27 o 
   3  12   5     1507.14     1531.26     43.71 o 
   4  12   5     2838.98     2856.33     69.18 o 
   5  12   5      364.95      342.02     18.01 o 
   6  12   5      283.02      282.66     15.82 o 
   7  12   5      130.00      130.03     11.37 o 
   8  12   5     1884.82     1911.50     64.61 o 
  -7  13   5      348.16      377.46     18.65 o 
  -6  13   5      163.86      147.15     17.70 o 
  -5  13   5     1575.28     1607.80     53.97 o 
  -4  13   5     1465.39     1480.69     50.01 o 
  -3  13   5      852.49      834.58     31.00 o 
  -2  13   5     2689.75     2733.89     85.95 o 
  -1  13   5     1816.18     1796.60     58.65 o 
   0  13   5     1878.21     1945.89     54.03 o 
   1  13   5       33.18       40.18      5.27 o 
   2  13   5       50.41       35.86      4.81 o 
   3  13   5     1212.00     1289.98     34.08 o 
   4  13   5      165.43      184.35     10.78 o 
   5  13   5       70.58       81.33      9.05 o 
   6  13   5     3521.61     3761.86    117.74 o 
   7  13   5      791.16      795.06     31.88 o 
  -6  14   5     2023.44     2208.11     72.33 o 
  -5  14   5      419.32      401.30     19.21 o 
  -4  14   5     1248.97     1312.96     45.60 o 
  -3  14   5       10.80        2.42      4.98 o 
  -2  14   5       19.40       11.17      5.66 o 
  -1  14   5     1548.60     1520.18     51.10 o 
   0  14   5      534.56      540.79     19.26 o 
   1  14   5      792.28      842.43     26.82 o 
   2  14   5     2588.87     2672.87     65.31 o 
   3  14   5     1948.06     1965.43     55.53 o 
   4  14   5      648.45      701.06     28.14 o 
   5  14   5       66.54       68.52      8.85 o 
   6  14   5       65.67       54.81      8.52 o 
  -4  15   5     1404.19     1435.52     49.83 o 
  -3  15   5     1281.50     1359.79     49.77 o 
  -2  15   5     1119.54     1142.09     40.82 o 
  -1  15   5     4029.15     4309.83    132.57 o 
   0  15   5      715.34      795.00     30.55 o 
   1  15   5        0.14       -1.88      4.12 o 
   2  15   5      182.70      174.88     15.18 o 
   3  15   5     1069.72     1112.37     34.50 o 
   4  15   5      316.77      346.39     18.28 o 
  -1  16   5     1926.44     1919.04     63.90 o 
   0  16   5       91.90       97.56     12.63 o 
 -12   0   6     2709.72     2641.85    145.03 o 
 -10   0   6       22.28       28.76      9.79 o 
  -8   0   6     5748.51     5752.13    211.16 o 
  -6   0   6     6195.78     5046.50    270.61 o 
  -4   0   6    11940.37    13624.95    546.55 o 
  -2   0   6     1458.53     1414.76     43.79 o 
   0   0   6     7931.40     8760.97    256.45 o 
   2   0   6    20638.28    22038.99   2626.81 o 
   4   0   6     2003.21     2072.69     63.60 o 
   6   0   6       60.86       77.32      9.30 o 
   8   0   6     4097.70     4220.67    127.31 o 
  10   0   6     5411.79     5784.89    214.85 o 
  12   0   6      399.41      403.37     34.29 o 
 -12   1   6     2807.16     2744.50    106.37 o 
 -11   1   6      234.18      199.29     15.83 o 
 -10   1   6     2707.76     2632.16    100.32 o 
  -9   1   6       13.37       10.16      4.41 o 
  -8   1   6    14816.47    14477.74    513.35 o 
  -7   1   6      234.36      209.82      8.47 o 
  -6   1   6     1013.93     1005.73     22.85 o 
  -5   1   6      145.05      152.94      6.71 o 
  -4   1   6    11096.26    11838.04    520.83 o 
  -3   1   6       69.99       79.95      4.27 o 
  -2   1   6    17170.23    16840.05    690.18 o 
  -1   1   6        4.60        4.65      1.71 o 
   0   1   6     9177.73     9980.07    257.38 o 
   1   1   6      774.26      874.72     20.02 o 
   2   1   6     1417.70     1441.47     31.65 o 
   3   1   6      187.72      241.04      7.88 o 
   4   1   6     6041.67     6113.29    145.50 o 
   5   1   6      749.52      720.49     17.55 o 
   6   1   6    15464.50    17257.58    434.83 o 
   7   1   6      278.49      271.68     17.80 o 
   8   1   6      587.48      568.80     19.23 o 
   9   1   6        0.60       -0.81      2.70 o 
  10   1   6      165.70      164.64      9.81 o 
  11   1   6        7.38       21.89      6.00 o 
  12   1   6     1782.83     1921.07     64.13 o 
 -12   2   6     2791.89     2637.70    102.52 o 
 -11   2   6      139.54      133.27     13.03 o 
 -10   2   6       81.14       89.95     10.10 o 
  -9   2   6       84.05       86.51      7.45 o 
  -8   2   6     9003.53     8671.42    354.58 o 
  -7   2   6      609.21      553.41     33.33 o 
  -6   2   6     7636.57     7848.57    199.26 o 
  -5   2   6      351.72      347.53      9.30 o 
  -4   2   6    12144.46    13138.98    389.61 o 
  -3   2   6     1471.34     1686.61     36.63 o 
  -2   2   6     5901.65     6209.44    278.39 o 
  -1   2   6     2276.72     2194.31     69.55 o 
   0   2   6     7286.63     7766.35    309.11 o 
   1   2   6     7485.11     8108.21    241.41 o 
   2   2   6     8400.90     8417.66    191.77 o 
   3   2   6      431.26      411.64     10.80 o 
   4   2   6     2337.64     2279.04     49.20 o 
   5   2   6       19.25       25.40      2.88 o 
   6   2   6      175.46      177.12      7.94 o 
   7   2   6      125.06      125.75      6.92 o 
   8   2   6     2502.56     2474.91     59.91 o 
   9   2   6      633.96      687.91     20.04 o 
  10   2   6     6004.16     6232.68    145.18 o 
  11   2   6      530.73      566.36     23.89 o 
  12   2   6      399.35      406.63     24.21 o 
 -12   3   6     2968.39     2912.24    112.31 o 
 -11   3   6      679.59      650.32     31.46 o 
 -10   3   6     1619.44     1583.46     51.81 o 
  -9   3   6      938.05      925.52     27.55 o 
  -8   3   6     2432.21     2328.95     72.36 o 
  -7   3   6        3.93       11.25      3.25 o 
  -6   3   6     1008.17     1005.14     28.54 o 
  -5   3   6     1789.68     1890.97     40.90 o 
  -4   3   6     6993.72     7374.61    167.30 o 
  -3   3   6     6356.79     6536.30    165.61 o 
  -2   3   6     3857.73     3622.59    107.41 o 
  -1   3   6     3974.24     4158.98    125.73 o 
   0   3   6     1957.72     1836.59     39.67 o 
   1   3   6     1558.42     1675.71     36.35 o 
   2   3   6       41.48       32.79      5.43 o 
   3   3   6     4980.03     5008.42    128.53 o 
   4   3   6     2237.87     2255.57     54.02 o 
   5   3   6     3903.99     3712.29    113.46 o 
   6   3   6     8231.27     8484.24    218.07 o 
   7   3   6     1700.87     1635.29     40.91 o 
   8   3   6      448.72      447.23     14.44 o 
   9   3   6      162.14      147.00      8.11 o 
  10   3   6       68.07       66.43      6.04 o 
  11   3   6      129.95      133.06     16.18 o 
  12   3   6     1422.38     1453.83     62.17 o 
 -12   4   6      276.23      260.69     19.81 o 
 -11   4   6       42.74       51.07      7.01 o 
 -10   4   6       45.05       40.56      7.06 o 
  -9   4   6      514.30      479.46     16.63 o 
  -8   4   6     2443.63     2449.07     65.58 o 
  -7   4   6     3072.20     3049.73     80.21 o 
  -6   4   6     2365.35     2329.90     61.84 o 
  -5   4   6     3153.62     3067.99     79.76 o 
  -4   4   6     6453.38     6820.42    155.59 o 
  -3   4   6      294.05      337.79      9.21 o 
  -2   4   6     1073.24     1020.21     23.02 o 
  -1   4   6     1398.54     1301.99     28.73 o 
   0   4   6     4836.33     5117.48    116.59 o 
   1   4   6     6027.21     5456.27    423.42 o 
   2   4   6    18952.88    19771.57   1182.33 o 
   3   4   6     1337.69     1209.47     30.39 o 
   4   4   6     1646.24     1671.87     41.01 o 
   5   4   6      395.20      371.86     12.07 o 
   6   4   6     1007.52      996.11     26.43 o 
   7   4   6     1001.73      998.96     26.77 o 
   8   4   6     3282.51     3233.38     77.26 o 
   9   4   6     2008.97     2009.17     50.13 o 
  10   4   6     5640.62     5759.43    151.24 o 
  11   4   6     1736.02     1745.24     58.45 o 
 -12   5   6      846.74      801.49     38.30 o 
 -11   5   6     2938.95     2914.79     91.51 o 
 -10   5   6      746.66      712.41     23.02 o 
  -9   5   6     2479.94     2466.47     66.66 o 
  -8   5   6     3494.36     3505.53     92.31 o 
  -7   5   6      256.60      267.30     10.92 o 
  -6   5   6      659.39      645.09     20.00 o 
  -5   5   6      277.18      257.13     10.06 o 
  -4   5   6     7822.67     8276.83    183.85 o 
  -3   5   6     8285.95     8517.69    241.25 o 
  -2   5   6     5998.40     6327.66    185.50 o 
  -1   5   6     4508.38     2916.89    277.48 o 
   0   5   6     2990.68     3052.16     71.36 o 
   1   5   6      755.70      778.94     20.52 o 
   2   5   6     1550.24     1475.46     36.29 o 
   3   5   6     1720.52     1781.31     43.31 o 
   4   5   6     2896.36     2942.20     78.34 o 
   5   5   6     4945.32     4766.58    185.20 o 
   6   5   6    13331.19    13717.60    564.22 o 
   7   5   6      703.94      718.59     20.53 o 
   8   5   6       30.24       28.76      4.45 o 
   9   5   6      193.00      186.36      9.32 o 
  10   5   6      235.42      214.09     13.94 o 
  11   5   6     1871.31     1892.91     63.06 o 
 -12   6   6      350.04      315.10     16.68 o 
 -11   6   6      199.14      213.08     16.08 o 
 -10   6   6       21.34       29.93      5.03 o 
  -9   6   6     1669.13     1533.04     43.64 o 
  -8   6   6     1342.21     1298.15     37.34 o 
  -7   6   6     3896.69     4204.86    109.68 o 
  -6   6   6      453.46      486.80     16.32 o 
  -5   6   6     9814.71    10453.80    306.25 o 
  -4   6   6     2626.81     2606.31     68.73 o 
  -3   6   6     3200.08     3285.98     76.53 o 
  -2   6   6     1250.63     1311.65     29.25 o 
  -1   6   6     1493.11     1557.42     34.26 o 
   0   6   6     1031.64     1037.14     23.58 o 
   1   6   6     8796.83     4969.61    201.51 o 
   2   6   6     5398.30     4191.31    208.37 o 
   3   6   6     3468.24     3354.39    109.98 o 
   4   6   6      104.52      107.97      6.90 o 
   5   6   6        0.95        3.94      3.73 o 
   6   6   6      138.35      136.24      9.04 o 
   7   6   6     3210.25     3250.74     77.79 o 
   8   6   6      272.70      254.28     13.25 o 
   9   6   6     1273.95     1319.01     48.31 o 
  10   6   6     2899.50     2953.44     93.66 o 
  11   6   6     1645.88     1581.36     54.37 o 
 -11   7   6     3060.02     3082.82     97.07 o 
 -10   7   6       10.52       16.13      4.65 o 
  -9   7   6     4334.18     4435.14    116.58 o 
  -8   7   6     1032.37     1037.34     31.06 o 
  -7   7   6      403.08      399.19     14.71 o 
  -6   7   6       59.86       43.78      4.88 o 
  -5   7   6     2451.39     2477.72     66.14 o 
  -4   7   6        2.93       10.17      3.27 o 
  -3   7   6     8828.68     9615.18    217.83 o 
  -2   7   6      294.50      320.25      9.15 o 
  -1   7   6     6186.66     4948.17    199.33 o 
   0   7   6     1465.67     1529.06     37.56 o 
   1   7   6      209.24      201.19      7.94 o 
   2   7   6      371.50      375.95     12.01 o 
   3   7   6     1885.96     2001.50     48.72 o 
   4   7   6        6.10        4.24      3.27 o 
   5   7   6     3123.48     3149.42     75.00 o 
   6   7   6     4301.32     4300.19    112.34 o 
   7   7   6     1694.53     1659.96     42.13 o 
   8   7   6      412.17      400.75     14.12 o 
   9   7   6      583.57      557.69     23.61 o 
  10   7   6       13.61       13.57      6.18 o 
 -11   8   6      116.81      119.65     11.96 o 
 -10   8   6       14.85       14.08      5.01 o 
  -9   8   6     1182.08     1186.08     35.57 o 
  -8   8   6      732.83      670.84     22.32 o 
  -7   8   6     4775.45     5108.96    132.84 o 
  -6   8   6       71.71       63.77      5.85 o 
  -5   8   6     5884.70     5606.33    299.61 o 
  -4   8   6      658.31      636.83     20.10 o 
  -3   8   6      287.23      277.85     10.85 o 
  -2   8   6      103.62      122.94      9.13 o 
  -1   8   6     1584.02     1591.06     57.03 o 
   0   8   6       57.89       56.69      4.50 o 
   1   8   6    12237.34    13866.67    410.14 o 
   2   8   6      354.70      360.44     11.85 o 
   3   8   6     5150.29     5327.54    123.64 o 
   4   8   6      310.19      324.39     12.66 o 
   5   8   6      672.99      680.02     19.55 o 
   6   8   6      105.87       97.36      8.38 o 
   7   8   6     1535.52     1570.05     40.30 o 
   8   8   6       58.43       72.15      8.46 o 
   9   8   6     4211.91     4252.99    131.57 o 
  10   8   6      956.28      988.57     37.25 o 
 -10   9   6      107.87      124.03      9.30 o 
  -9   9   6     2123.12     2249.39     62.50 o 
  -8   9   6      688.45      678.94     22.81 o 
  -7   9   6      110.29      115.12      8.12 o 
  -6   9   6       24.10       32.69     12.34 o 
  -5   9   6      384.04      398.41     14.65 o 
  -4   9   6      410.47      427.95     15.22 o 
  -3   9   6     5829.53     5852.68    197.11 o 
  -2   9   6      266.73      288.79     11.42 o 
  -1   9   6    11121.14     5050.21    274.76 o 
   0   9   6     1653.31     1686.62     46.34 o 
   1   9   6      983.87     1087.70     28.23 o 
   2   9   6      126.26      111.09      6.44 o 
   3   9   6     4113.43     4106.76     96.50 o 
   4   9   6      118.29      133.61      8.22 o 
   5   9   6     8550.82     9061.43    268.18 o 
   6   9   6      531.32      516.21     16.49 o 
   7   9   6     4395.61     4518.16    119.35 o 
   8   9   6       55.60       62.19      8.30 o 
   9   9   6      325.57      340.90     17.67 o 
 -10  10   6      152.33      146.18     10.27 o 
  -9  10   6      272.63      274.05     19.81 o 
  -8  10   6        7.54       16.39      4.81 o 
  -7  10   6     3810.77     3939.37    104.45 o 
  -6  10   6      391.60      417.52     15.78 o 
  -5  10   6     2444.12     2533.74     68.57 o 
  -4  10   6     2178.18     2164.42     58.94 o 
  -3  10   6      702.04      772.85     28.15 o 
  -2  10   6        8.33        7.22      3.82 o 
  -1  10   6     2962.63     3019.90     93.02 o 
   0  10   6       26.76       25.28      4.44 o 
   1  10   6     9041.86    10040.43    257.85 o 
   2  10   6       15.47       27.11      4.16 o 
   3  10   6     4991.26     5032.52    117.43 o 
   4  10   6      101.82      104.73      6.79 o 
   5  10   6      538.60      567.03     17.53 o 
   6  10   6       56.63       44.29      5.27 o 
   7  10   6     1609.57     1578.14     53.69 o 
   8  10   6      522.05      483.69     22.07 o 
   9  10   6     2338.32     2305.26     76.02 o 
  -9  11   6     1987.47     1917.49     54.90 o 
  -8  11   6      174.34      166.15     10.57 o 
  -7  11   6      370.43      396.81     16.01 o 
  -6  11   6       45.43       33.78      7.27 o 
  -5  11   6      351.73      325.08     13.50 o 
  -4  11   6      141.60      144.79     10.81 o 
  -3  11   6     8143.07     8072.95    294.68 o 
  -2  11   6     1187.72     1194.35     49.96 o 
  -1  11   6     4091.08     3874.49    117.99 o 
   0  11   6        7.53        8.98      4.23 o 
   1  11   6      114.91      131.39      7.28 o 
   2  11   6      133.99      113.83      8.61 o 
   3  11   6     3243.12     3195.22     76.61 o 
   4  11   6     1619.03     1669.64     42.51 o 
   5  11   6     4467.12     4567.01    107.83 o 
   6  11   6       69.93       71.44      7.19 o 
   7  11   6     1824.13     1836.95     61.73 o 
   8  11   6      579.66      610.30     31.64 o 
  -8  12   6      203.58      193.21     11.74 o 
  -7  12   6     2661.10     2716.44     74.69 o 
  -6  12   6     2079.02     2033.51     57.23 o 
  -5  12   6     1979.77     1896.72     62.32 o 
  -4  12   6       58.95       51.48      7.25 o 
  -3  12   6      172.48      178.50     13.65 o 
  -2  12   6       18.92       12.21      6.85 o 
  -1  12   6      746.86      714.57     27.13 o 
   0  12   6     2644.28     2810.72     75.73 o 
   1  12   6     5043.02     4869.54    167.80 o 
   2  12   6      541.72      542.50     17.09 o 
   3  12   6     2569.81     2575.62     62.90 o 
   4  12   6      106.85      117.64      7.60 o 
   5  12   6        1.16        2.09      4.37 o 
   6  12   6      235.45      207.57     14.09 o 
   7  12   6      550.06      499.85     23.00 o 
  -7  13   6        1.44        3.90      5.95 o 
  -6  13   6      104.91      118.04     10.65 o 
  -5  13   6      158.40      133.46     10.99 o 
  -4  13   6      750.78      759.78     29.29 o 
  -3  13   6     3008.98     3015.52     94.63 o 
  -2  13   6     1525.39     1525.90     51.29 o 
  -1  13   6     2142.29     2274.20     73.04 o 
   0  13   6      152.56      148.68      9.35 o 
   1  13   6      265.22      255.53     12.10 o 
   2  13   6       42.90       43.49      5.18 o 
   3  13   6      488.99      518.90     18.76 o 
   4  13   6     2068.43     2167.14     60.92 o 
   5  13   6     1801.93     1847.39     61.95 o 
   6  13   6      197.78      219.96     14.94 o 
  -5  14   6     2438.14     2491.89     80.58 o 
  -4  14   6      328.35      340.33     17.46 o 
  -3  14   6      417.53      423.31     19.57 o 
  -2  14   6       36.90       32.80      6.81 o 
  -1  14   6      189.37      184.79     12.90 o 
   0  14   6     1141.80     1180.21     41.61 o 
   1  14   6     1557.02     1635.80     47.04 o 
   2  14   6      987.35     1032.53     32.06 o 
   3  14   6     1310.74     1402.33     41.83 o 
   4  14   6     1638.34     1722.02     50.11 o 
   5  14   6       13.62       -2.14      5.53 o 
  -3  15   6     1167.64     1205.12     43.23 o 
  -2  15   6     2084.22     2268.16     74.12 o 
  -1  15   6      902.27      957.35     35.87 o 
   0  15   6      736.52      790.70     30.73 o 
   1  15   6        5.94        2.03      5.48 o 
   2  15   6       41.04       35.44      8.74 o 
   3  15   6      201.35      248.80     17.16 o 
 -11   0   7       29.61       38.02     11.40 o 
  -9   0   7      728.15      628.50     41.62 o 
  -7   0   7      723.61      688.04     35.52 o 
  -5   0   7     4919.96     4824.47    285.38 o 
  -3   0   7     4016.41     4193.84    124.57 o 
  -1   0   7     1617.37     1614.39     49.97 o 
   1   0   7     8306.74     8481.59    479.45 o 
   3   0   7     5859.70     3544.66    376.22 o 
   5   0   7     1980.76     1979.42     64.24 o 
   7   0   7     3018.30     2990.98    114.00 o 
   9   0   7     3028.09     3103.50    119.10 o 
  11   0   7     5357.60     5662.44    211.75 o 
 -12   1   7      105.75       80.17     11.19 o 
 -11   1   7     2706.91     2518.03     97.44 o 
 -10   1   7        1.05        0.15      5.47 o 
  -9   1   7     4302.04     4167.98    153.51 o 
  -8   1   7        0.84        4.38      5.45 o 
  -7   1   7      932.29      908.67     23.54 o 
  -6   1   7      157.33      179.48      6.49 o 
  -5   1   7      583.74      618.15     15.10 o 
  -4   1   7       94.54       93.54      4.88 o 
  -3   1   7    14424.64    16022.39    462.33 o 
  -2   1   7     2717.04     2815.85     65.35 o 
  -1   1   7     5523.37     6048.36    153.77 o 
   0   1   7     2033.81     2208.84     47.50 o 
   1   1   7     3580.31     3559.09     82.10 o 
   2   1   7       15.73       21.84      4.14 o 
   3   1   7     4653.95     4604.89    131.73 o 
   4   1   7     1014.81      988.92     23.12 o 
   5   1   7     7701.40     8081.09    238.45 o 
   6   1   7     1872.33     1942.67     47.69 o 
   7   1   7     2577.20     2512.62     60.78 o 
   8   1   7        2.62        1.13      4.02 o 
   9   1   7      575.24      595.08     20.67 o 
  10   1   7        8.60        3.78      4.33 o 
  11   1   7     1715.05     1748.95     50.86 o 
 -12   2   7      134.01      137.96     14.73 o 
 -11   2   7      153.95      121.22     12.61 o 
 -10   2   7       65.81       63.65      9.17 o 
  -9   2   7      399.09      398.46     16.85 o 
  -8   2   7      308.29      295.84     11.58 o 
  -7   2   7    11263.21    12084.68    353.54 o 
  -6   2   7     1373.27     1393.63     34.30 o 
  -5   2   7     5786.39     5824.39    201.52 o 
  -4   2   7      723.94      784.09     18.48 o 
  -3   2   7     2497.33     2616.71     68.35 o 
  -2   2   7      895.50      935.31     21.54 o 
  -1   2   7     2772.20     2773.82     64.54 o 
   0   2   7     1174.90     1157.86     26.07 o 
   1   2   7    19204.97    21002.87   1178.86 o 
   2   2   7     8614.00     9056.12    306.80 o 
   3   2   7     1379.54     1316.10     29.55 o 
   4   2   7     1919.82     1917.56     52.74 o 
   5   2   7     2641.29     2711.18     73.10 o 
   6   2   7       30.22       27.92      4.84 o 
   7   2   7     2227.65     2344.31     64.36 o 
   8   2   7      370.02      365.07     19.10 o 
   9   2   7     1644.00     1675.70     48.09 o 
  10   2   7      877.16      923.76     29.55 o 
  11   2   7     4279.22     4524.40    121.06 o 
 -12   3   7      269.63      297.00     19.96 o 
 -11   3   7     2900.38     2749.72    105.83 o 
 -10   3   7     1043.53     1004.71     35.21 o 
  -9   3   7     3479.88     3412.12    104.36 o 
  -8   3   7      423.29      422.20     17.48 o 
  -7   3   7      347.31      350.07     12.70 o 
  -6   3   7      174.47      183.86      8.34 o 
  -5   3   7     1063.85     1085.36     24.78 o 
  -4   3   7     2847.13     2997.52     63.76 o 
  -3   3   7    14234.72     9791.74    431.36 o 
  -2   3   7     5957.56     6386.33    145.28 o 
  -1   3   7     2393.12     2406.93     51.63 o 
   0   3   7       58.56       50.16      3.72 o 
   1   3   7     1947.01     1904.53     41.27 o 
   2   3   7       80.79      105.27      8.38 o 
   3   3   7     3663.11     3453.29    122.74 o 
   4   3   7     1234.43     1300.87     37.21 o 
   5   3   7     3978.54     3850.37    104.71 o 
   6   3   7     1724.88     1777.09     44.21 o 
   7   3   7     4943.63     4827.58    113.10 o 
   8   3   7      843.71      827.95     25.47 o 
   9   3   7     1179.49     1174.29     31.53 o 
  10   3   7      181.60      177.42     10.86 o 
  11   3   7      854.46      907.10     34.55 o 
 -12   4   7      212.12      203.32     17.64 o 
 -11   4   7        4.89        7.81     13.05 o 
 -10   4   7       40.16       44.33      6.16 o 
  -9   4   7        4.09        7.89      3.60 o 
  -8   4   7     2077.14     2025.60     55.19 o 
  -7   4   7     6187.68     6150.57    158.01 o 
  -6   4   7     2039.55     1944.82     52.52 o 
  -5   4   7     2684.55     2731.81     71.90 o 
  -4   4   7      386.28      346.03      9.68 o 
  -3   4   7     2643.65     2814.83     65.99 o 
  -2   4   7       18.80       16.75      3.05 o 
  -1   4   7     3161.42     3000.90    128.01 o 
   0   4   7     1031.70      984.38     22.62 o 
   1   4   7    15543.30    17550.82    514.43 o 
   2   4   7     4667.03     4820.75    124.56 o 
   3   4   7     1530.19     1474.65     36.74 o 
   4   4   7     1558.62     1606.25     45.00 o 
   5   4   7      715.39      706.80     19.96 o 
   6   4   7        7.67       10.36      3.53 o 
   7   4   7     2144.56     2041.59     50.58 o 
   8   4   7     1449.98     1452.46     37.60 o 
   9   4   7     1766.01     1765.38     45.04 o 
  10   4   7     1215.65     1232.07     33.29 o 
  11   4   7     3333.19     3311.02    128.93 o 
 -11   5   7     1524.15     1551.02     52.29 o 
 -10   5   7     2143.15     2071.01     66.74 o 
  -9   5   7     1824.75     1776.21     49.61 o 
  -8   5   7     2506.36     2354.21     63.67 o 
  -7   5   7       27.91       32.56      4.59 o 
  -6   5   7       12.26       15.84      3.66 o 
  -5   5   7        4.65       20.88     10.11 o 
  -4   5   7     1228.84     1165.64     26.43 o 
  -3   5   7     6708.76     6940.37    203.69 o 
  -2   5   7     5687.10     5792.11    170.36 o 
  -1   5   7     1617.56     1672.55     36.76 o 
   0   5   7     4574.35     4177.34    274.48 o 
   1   5   7     2932.63     2920.77     75.15 o 
   2   5   7        5.24       10.98      3.18 o 
   3   5   7      995.22      940.60     24.91 o 
   4   5   7     3783.68     3790.16    100.24 o 
   5   5   7     4177.46     3955.65    213.24 o 
   6   5   7     5198.14     4979.95    152.72 o 
   7   5   7     3200.08     3258.59     78.17 o 
   8   5   7     1211.81     1192.21     31.94 o 
   9   5   7      461.28      467.40     15.90 o 
  10   5   7      605.84      584.89     24.70 o 
  11   5   7      140.12      165.68     13.13 o 
 -11   6   7       18.71       21.28      9.42 o 
 -10   6   7      269.18      252.09     12.16 o 
  -9   6   7        2.32       -2.98      3.65 o 
  -8   6   7     2284.64     2312.28     63.00 o 
  -7   6   7     3102.02     3162.27     83.84 o 
  -6   6   7     8057.57     8163.43    208.28 o 
  -5   6   7     1164.20     1148.15     32.80 o 
  -4   6   7     5785.76     5895.74    151.18 o 
  -3   6   7      621.63      651.74     16.08 o 
  -2   6   7       60.75       67.24      4.03 o 
  -1   6   7      859.35      860.66     22.17 o 
   0   6   7     3542.85     3380.14    165.83 o 
   1   6   7     3235.61     3196.47    100.09 o 
   2   6   7     5217.35     5207.41    150.20 o 
   3   6   7      537.37      546.34     16.08 o 
   4   6   7     1316.54     1293.17     37.34 o 
   5   6   7     1371.32     1370.22     35.26 o 
   6   6   7       33.80       37.68      5.79 o 
   7   6   7       93.54       83.59      9.07 o 
   8   6   7     3992.20     4010.98     95.53 o 
   9   6   7      345.99      354.20     16.01 o 
  10   6   7     1779.95     1850.45     62.00 o 
 -11   7   7      753.94      813.64     31.45 o 
 -10   7   7     3200.88     3381.26     90.89 o 
  -9   7   7     1653.78     1586.34     45.49 o 
  -8   7   7     3628.28     3611.84     95.81 o 
  -7   7   7      205.42      201.54     11.96 o 
  -6   7   7      313.45      284.45     11.81 o 
  -5   7   7      502.71      470.65     16.10 o 
  -4   7   7     2756.73     2811.85     74.47 o 
  -3   7   7     6496.98     4816.89    274.29 o 
  -2   7   7     4396.04     4380.97    172.11 o 
  -1   7   7      111.03      131.59      6.55 o 
   0   7   7     1824.76     1915.17     46.65 o 
   1   7   7      452.00      526.12     23.70 o 
   2   7   7      172.98      199.25     13.67 o 
   3   7   7      889.55      880.52     23.90 o 
   4   7   7     2389.21     2441.30     66.47 o 
   5   7   7       64.06       63.22      5.45 o 
   6   7   7     3594.01     3672.54     87.48 o 
   7   7   7      445.29      412.48     14.32 o 
   8   7   7      979.12      965.70     27.12 o 
   9   7   7      116.97      116.88     10.85 o 
  10   7   7       52.78       50.59      8.37 o 
 -10   8   7       20.88       19.76      5.33 o 
  -9   8   7       46.70       42.74      6.00 o 
  -8   8   7     3565.36     3541.02     94.38 o 
  -7   8   7      600.45      634.05     24.46 o 
  -6   8   7     4039.33     4101.55    107.61 o 
  -5   8   7        1.77       12.33      4.67 o 
  -4   8   7     2386.77     2402.33     64.48 o 
  -3   8   7     1350.75     1344.12     37.83 o 
  -2   8   7     2508.66     2619.26     69.89 o 
  -1   8   7       85.28       79.57      6.16 o 
   0   8   7     2697.63     2843.04     75.70 o 
   1   8   7      586.04      537.30     16.04 o 
   2   8   7     5046.15     5222.36    202.30 o 
   3   8   7      161.48      158.87      8.00 o 
   4   8   7     1675.97     1685.47     47.57 o 
   5   8   7      302.01      282.47     10.93 o 
   6   8   7      818.41      786.61     22.66 o 
   7   8   7      255.51      244.35     10.99 o 
   8   8   7     1701.23     1685.62     56.98 o 
   9   8   7       15.69       27.12      9.50 o 
 -10   9   7     1742.10     1757.65     50.87 o 
  -9   9   7       12.85        8.85      4.63 o 
  -8   9   7     1880.51     1963.72     55.24 o 
  -7   9   7       91.33       92.89      7.61 o 
  -6   9   7       68.51       66.57     11.23 o 
  -5   9   7      809.67      747.54     23.71 o 
  -4   9   7     4992.92     5059.52    131.22 o 
  -3   9   7      229.89      240.74     12.79 o 
  -2   9   7     5580.51     5326.19    273.65 o 
  -1   9   7      870.06      890.19     23.85 o 
   0   9   7     2259.47     2298.28     55.56 o 
   1   9   7     1832.42     1865.69     46.16 o 
   2   9   7       97.32       80.55      5.85 o 
   3   9   7      155.36      167.70      8.45 o 
   4   9   7     2395.00     2281.51     62.89 o 
   5   9   7       78.49       88.80      6.61 o 
   6   9   7     4471.00     4655.13    110.17 o 
   7   9   7       27.43       41.72      5.33 o 
   8   9   7     1843.18     1815.28     61.17 o 
   9   9   7       14.82       13.19     10.04 o 
  -9  10   7      529.88      526.85     19.88 o 
  -8  10   7     1762.73     1809.76     51.71 o 
  -7  10   7       27.42       36.12      5.65 o 
  -6  10   7     3743.02     3794.30    100.59 o 
  -5  10   7      634.75      660.44     21.78 o 
  -4  10   7     1223.36     1248.64     42.57 o 
  -3  10   7      500.49      493.92     20.50 o 
  -2  10   7       52.95       48.35      8.31 o 
  -1  10   7       36.88       33.30      4.95 o 
   0  10   7     2657.87     2722.40     73.10 o 
   1  10   7       96.09      107.07     11.47 o 
   2  10   7     6301.69     5980.52    248.35 o 
   3  10   7     1565.19     1504.28     38.70 o 
   4  10   7     4931.07     4837.52    127.67 o 
   5  10   7      130.99      127.64      7.99 o 
   6  10   7      139.99      157.14      9.84 o 
   7  10   7       94.08       97.99     10.21 o 
   8  10   7     1363.34     1344.04     47.89 o 
  -8  11   7     1284.40     1316.17     39.67 o 
  -7  11   7       45.68       55.69      9.88 o 
  -6  11   7      137.40      142.83     11.14 o 
  -5  11   7      140.39      129.52     10.45 o 
  -4  11   7     5186.70     5298.17    160.45 o 
  -3  11   7      750.32      804.07     29.92 o 
  -2  11   7     4968.58     4955.33    154.07 o 
  -1  11   7     1204.31     1236.03     49.04 o 
   0  11   7     2024.54     2126.79     58.65 o 
   1  11   7      367.52      354.13     12.60 o 
   2  11   7      385.43      396.55     13.63 o 
   3  11   7       13.77       12.17      4.25 o 
   4  11   7     2364.11     2486.53     61.28 o 
   5  11   7      727.97      704.69     21.26 o 
   6  11   7     4003.73     4024.70    107.68 o 
   7  11   7       11.12       13.08      6.34 o 
  -7  12   7      546.52      588.58     28.55 o 
  -6  12   7     3667.86     3890.29    120.77 o 
  -5  12   7     1431.21     1364.93     47.11 o 
  -4  12   7     1058.22     1131.24     40.12 o 
  -3  12   7      198.93      177.66     12.36 o 
  -2  12   7      209.08      195.46     12.96 o 
  -1  12   7      628.35      603.69     24.51 o 
   0  12   7     1917.16     1898.77     53.19 o 
   1  12   7      400.12      424.48     16.25 o 
   2  12   7     2740.59     2882.18     70.04 o 
   3  12   7      781.60      790.22     23.06 o 
   4  12   7     1056.36     1063.58     29.50 o 
   5  12   7       34.12       27.63      5.79 o 
   6  12   7      115.34      107.44     10.72 o 
  -6  13   7       39.53       50.17      8.36 o 
  -5  13   7      740.10      717.80     28.74 o 
  -4  13   7      577.88      567.84     24.19 o 
  -3  13   7      414.54      432.48     20.37 o 
  -2  13   7     1686.03     1780.79     61.33 o 
  -1  13   7     2168.79     2319.31     74.81 o 
   0  13   7     1467.22     1484.75     50.24 o 
   1  13   7       13.07       16.80      5.00 o 
   2  13   7        4.74        4.86      3.91 o 
   3  13   7      130.24      136.83      9.65 o 
   4  13   7      234.48      217.49     13.40 o 
   5  13   7      459.93      491.17     22.67 o 
  -4  14   7     1082.32     1053.08     38.89 o 
  -3  14   7      144.64      140.29     11.78 o 
  -2  14   7       22.93       11.42      6.05 o 
  -1  14   7      185.46      190.94     13.56 o 
   0  14   7      231.11      268.75     15.90 o 
   1  14   7      834.49      919.42     29.57 o 
   2  14   7     1974.86     2092.67     59.07 o 
   3  14   7     1271.84     1388.49     41.59 o 
 -12   0   8     3377.29     3238.83    175.50 o 
 -10   0   8        4.56        8.83      7.92 o 
  -8   0   8     4163.62     3949.93    205.81 o 
  -6   0   8     5963.21     6166.87    221.97 o 
  -4   0   8     9323.27    10011.19    484.92 o 
  -2   0   8       70.78       68.54      6.33 o 
   0   0   8     1310.23     1280.85     40.80 o 
   2   0   8    17106.69    17768.21   1244.43 o 
   4   0   8     4194.23     4011.07    204.96 o 
   6   0   8      640.66      634.01     30.29 o 
   8   0   8     5720.86     5544.27    206.36 o 
  10   0   8     3749.39     3862.81    147.57 o 
 -12   1   8     2247.77     2204.10     87.92 o 
 -11   1   8        2.47       -0.91      6.64 o 
 -10   1   8     2628.76     2529.18     97.28 o 
  -9   1   8       86.01       68.37      8.96 o 
  -8   1   8     9471.00     9653.00    345.16 o 
  -7   1   8        0.65       -0.18      3.23 o 
  -6   1   8     2309.07     2351.74     55.97 o 
  -5   1   8        3.04       15.73      7.01 o 
  -4   1   8     3271.74     3205.86    134.22 o 
  -3   1   8      452.07      456.05     12.08 o 
  -2   1   8     9208.26     9879.34    204.92 o 
  -1   1   8     1799.93     1885.15     41.21 o 
   0   1   8     3947.91     4043.28    103.86 o 
   1   1   8      276.19      283.85      8.64 o 
   2   1   8       39.14       52.98      3.92 o 
   3   1   8       14.42       11.84      3.29 o 
   4   1   8     1723.53     1713.09     42.41 o 
   5   1   8      238.42      238.47      9.45 o 
   6   1   8     8715.23     9235.88    274.47 o 
   7   1   8      513.72      500.65     18.21 o 
   8   1   8     1215.01     1264.50     37.95 o 
   9   1   8      146.54      133.20      9.35 o 
  10   1   8      181.71      170.70     10.98 o 
  11   1   8       28.29       29.17      6.36 o 
 -11   2   8       21.00       13.53      7.07 o 
 -10   2   8      160.73      145.56     13.51 o 
  -9   2   8       75.32       85.55      8.04 o 
  -8   2   8     2735.28     2789.77    102.23 o 
  -7   2   8      615.18      574.67     21.83 o 
  -6   2   8     4354.40     4430.87    114.65 o 
  -5   2   8      581.41      584.32     14.79 o 
  -4   2   8     5020.23     5049.00    152.84 o 
  -3   2   8        3.76        8.49      3.90 o 
  -2   2   8     1642.75     1759.13     38.68 o 
  -1   2   8        1.00       -1.34      2.37 o 
   0   2   8     1479.27     1521.71     33.87 o 
   1   2   8     1630.12     1697.29     37.53 o 
   2   2   8    11515.58    12113.28    500.84 o 
   3   2   8     1426.26     1407.39     35.51 o 
   4   2   8      958.43      954.70     28.92 o 
   5   2   8      305.57      289.82     14.07 o 
   6   2   8      619.70      590.40     17.75 o 
   7   2   8        4.81        4.49      3.51 o 
   8   2   8     2002.63     1958.79     55.45 o 
   9   2   8      568.27      530.70     19.47 o 
  10   2   8     4303.31     4491.31    120.34 o 
  11   2   8      116.02      100.95      8.82 o 
 -11   3   8      755.59      769.21     36.72 o 
 -10   3   8     1822.80     1757.06    155.59 o 
  -9   3   8     1410.74     1427.13     47.32 o 
  -8   3   8     4052.70     3792.37    153.82 o 
  -7   3   8       20.62       17.07      4.11 o 
  -6   3   8      127.09      125.17      7.79 o 
  -5   3   8     1362.85     1394.23     34.55 o 
  -4   3   8     1766.78     1850.65     40.71 o 
  -3   3   8     1911.36     1902.61     51.03 o 
  -2   3   8     6890.80     6717.88    188.71 o 
  -1   3   8     1340.85     1321.19     29.80 o 
   0   3   8     2583.98     2635.87     56.66 o 
   1   3   8       58.93       84.64     12.19 o 
   2   3   8     1771.70     1934.36     47.18 o 
   3   3   8      380.23      393.21     12.78 o 
   4   3   8     4457.79     4062.02    280.76 o 
   5   3   8      167.32      176.88      8.29 o 
   6   3   8    11131.10    11691.82    346.67 o 
   7   3   8      778.12      770.02     22.26 o 
   8   3   8     1339.85     1310.01     39.14 o 
   9   3   8      396.02      405.45     16.45 o 
  10   3   8      397.68      405.08     16.92 o 
 -11   4   8      338.75      318.07     20.29 o 
 -10   4   8        0.76       -1.97      4.16 o 
  -9   4   8       73.07       71.85      7.42 o 
  -8   4   8     1373.05     1319.22     37.84 o 
  -7   4   8     2591.54     2662.44     71.12 o 
  -6   4   8     3502.50     3447.03     90.45 o 
  -5   4   8     3646.34     3622.25    142.06 o 
  -4   4   8     3317.30     3338.97     71.18 o 
  -3   4   8      376.87      365.41     10.47 o 
  -2   4   8        0.27        4.17      2.39 o 
  -1   4   8      563.34      607.58     15.26 o 
   0   4   8     1290.43     1267.72     32.00 o 
   1   4   8     4258.32     3761.49    214.53 o 
   2   4   8    10655.64    10832.57    418.02 o 
   3   4   8      558.64      521.50     15.83 o 
   4   4   8     1534.93     1496.24     42.77 o 
   5   4   8      463.21      445.29     14.43 o 
   6   4   8      437.72      424.35     14.29 o 
   7   4   8       62.54       61.86      5.90 o 
   8   4   8     1782.88     1779.40     45.37 o 
   9   4   8      661.20      719.32     24.65 o 
  10   4   8     2457.96     2590.70     72.42 o 
 -11   5   8     2313.77     2353.81     92.70 o 
 -10   5   8      394.05      396.30     18.27 o 
  -9   5   8     1717.71     1688.53     47.61 o 
  -8   5   8     2135.57     2142.07     58.65 o 
  -7   5   8      862.35      831.25     25.54 o 
  -6   5   8       96.31       88.81      8.04 o 
  -5   5   8       33.21       31.84      4.68 o 
  -4   5   8       95.72      102.43      8.62 o 
  -3   5   8     5812.95     6150.51    128.82 o 
  -2   5   8     4027.73     3982.77     92.36 o 
  -1   5   8     2584.38     2606.24     62.08 o 
   0   5   8     1816.57     1807.68     44.28 o 
   1   5   8      310.45      254.98      9.52 o 
   2   5   8      169.10      180.80     11.88 o 
   3   5   8     1646.75     1746.06     43.42 o 
   4   5   8      541.04      523.14     15.99 o 
   5   5   8     5257.45     5084.70    122.92 o 
   6   5   8     5638.65     5591.08    130.72 o 
   7   5   8     1221.13     1142.86     30.94 o 
   8   5   8       20.75       19.83      4.91 o 
   9   5   8      724.71      716.15     21.87 o 
  10   5   8      292.55      292.36     16.90 o 
 -11   6   8      409.45      411.66     19.59 o 
 -10   6   8       50.81       41.67      6.84 o 
  -9   6   8      550.10      510.60     18.25 o 
  -8   6   8      353.77      355.18     14.11 o 
  -7   6   8     1439.16     1559.91     44.08 o 
  -6   6   8      623.00      662.79     21.29 o 
  -5   6   8     2974.12     3016.68     79.93 o 
  -4   6   8      964.87      969.08     28.52 o 
  -3   6   8      159.96      140.17      6.26 o 
  -2   6   8       81.61       78.78      5.28 o 
  -1   6   8      265.92      285.56     10.12 o 
   0   6   8       12.41       19.17      5.95 o 
   1   6   8     1737.93     1744.89     43.12 o 
   2   6   8     3624.02     3552.53    120.36 o 
   3   6   8     3413.03     3436.63     81.51 o 
   4   6   8      222.98      217.03      9.44 o 
   5   6   8      939.97      901.60     25.05 o 
   6   6   8      341.38      336.47     12.55 o 
   7   6   8      785.83      770.47     22.76 o 
   8   6   8      236.18      235.71     11.27 o 
   9   6   8     3025.35     3034.83     74.28 o 
  10   6   8     1632.84     1651.45     56.61 o 
 -10   7   8      247.67      241.73     12.41 o 
  -9   7   8     2117.20     2163.51     60.17 o 
  -8   7   8     1808.76     1757.14     49.55 o 
  -7   7   8     1071.92     1046.90     31.42 o 
  -6   7   8      472.65      463.58     16.55 o 
  -5   7   8      137.21      155.99      8.66 o 
  -4   7   8      445.40      458.83     15.98 o 
  -3   7   8     2536.65     2526.72     78.75 o 
  -2   7   8     1010.47     1028.15     26.86 o 
  -1   7   8     5839.46     5883.83    290.52 o 
   0   7   8      519.13      544.96     16.22 o 
   1   7   8     1076.04     1095.05     28.66 o 
   2   7   8        5.32        5.70      3.33 o 
   3   7   8      574.73      562.82     17.11 o 
   4   7   8       78.16       73.54      5.91 o 
   5   7   8     2936.30     2956.40     71.49 o 
   6   7   8     2019.28     1952.77     49.25 o 
   7   7   8     4656.84     4716.69    111.68 o 
   8   7   8       63.53       66.74      6.63 o 
   9   7   8     1514.50     1467.54     51.07 o 
 -10   8   8        0.69       -3.62      4.13 o 
  -9   8   8      496.78      464.73     17.70 o 
  -8   8   8      165.25      154.89      9.79 o 
  -7   8   8     4571.71     4616.16    121.08 o 
  -6   8   8        8.82       19.20      4.61 o 
  -5   8   8     6503.88     6482.28    166.80 o 
  -4   8   8     1531.81     1556.56     51.25 o 
  -3   8   8     1877.34     1980.21     63.36 o 
  -2   8   8      570.53      578.52     19.07 o 
  -1   8   8     1922.52     1961.66     48.11 o 
   0   8   8       18.23       20.00      3.89 o 
   1   8   8     7082.87     4983.72    151.42 o 
   2   8   8     1114.97     1061.43     28.33 o 
   3   8   8     3979.27     3965.31     93.94 o 
   4   8   8        3.23        8.82      3.84 o 
   5   8   8     1180.76     1149.17     31.00 o 
   6   8   8       32.51       23.33      4.73 o 
   7   8   8      786.28      732.45     22.22 o 
   8   8   8      209.95      190.69     11.55 o 
   9   8   8     1938.61     1996.37     66.96 o 
  -9   9   8     2447.91     2503.17     69.28 o 
  -8   9   8      476.87      444.19     17.09 o 
  -7   9   8      286.22      309.22     13.39 o 
  -6   9   8        0.01        4.00      4.09 o 
  -5   9   8     1245.62     1171.85     40.60 o 
  -4   9   8      619.51      630.34     24.75 o 
  -3   9   8     5953.77     5273.31    233.98 o 
  -2   9   8       82.15       92.58      8.56 o 
  -1   9   8     6779.63     6849.80    248.28 o 
   0   9   8      112.98      109.92      6.83 o 
   1   9   8     1235.49     1307.09     34.00 o 
   2   9   8      397.18      364.92     12.83 o 
   3   9   8     1044.83     1015.90     27.78 o 
   4   9   8      391.46      375.68     15.12 o 
   5   9   8     2503.07     2446.98     60.52 o 
   6   9   8      162.81      154.62      9.02 o 
   7   9   8     3614.35     3559.38     86.27 o 
   8   9   8       46.06       45.89      8.14 o 
  -8  10   8        4.16        6.89      4.66 o 
  -7  10   8     2159.42     2187.92     61.01 o 
  -6  10   8       45.27       60.62     14.98 o 
  -5  10   8     2285.48     2329.97     74.61 o 
  -4  10   8        2.40        9.42      5.37 o 
  -3  10   8     1020.66     1047.66     37.16 o 
  -2  10   8      152.49      140.16     10.68 o 
  -1  10   8      589.23      576.04     19.67 o 
   0  10   8      294.26      285.23     12.60 o 
   1  10   8     5752.60     5906.68    153.25 o 
   2  10   8       93.71       70.24      6.13 o 
   3  10   8     5015.64     4854.66    154.51 o 
   4  10   8       72.21       68.32      7.02 o 
   5  10   8     1473.85     1518.89     39.87 o 
   6  10   8       72.76       76.65      7.01 o 
   7  10   8      366.40      365.94     16.38 o 
  -7  11   8       71.43       73.53      8.92 o 
  -6  11   8       29.20       22.62      6.62 o 
  -5  11   8      114.12      113.48     10.23 o 
  -4  11   8       13.68       18.13      6.30 o 
  -3  11   8     6277.25     6405.23    192.92 o 
  -2  11   8      151.83      141.80     10.99 o 
  -1  11   8     2871.04     2962.09     92.73 o 
   0  11   8      427.85      432.44     16.46 o 
   1  11   8     1025.73     1078.74     29.32 o 
   2  11   8       41.94       37.29      5.15 o 
   3  11   8      665.64      639.26     19.77 o 
   4  11   8        2.07        3.05      4.63 o 
   5  11   8     2115.50     2165.58     54.77 o 
   6  11   8       33.62       54.75      7.12 o 
  -6  12   8     1018.28     1049.37     38.85 o 
  -5  12   8     1816.19     1813.71     60.75 o 
  -4  12   8        0.97       10.92     12.03 o 
  -3  12   8     1069.47     1084.62     39.58 o 
  -2  12   8      391.28      389.90     18.61 o 
  -1  12   8      106.89      100.06      9.77 o 
   0  12   8      571.39      528.05     22.60 o 
   1  12   8     2338.39     2391.47     66.16 o 
   2  12   8      179.04      188.01     12.54 o 
   3  12   8     2468.32     2570.64     63.63 o 
   4  12   8      923.37      979.04     28.66 o 
   5  12   8     1106.92     1115.12     35.24 o 
  -5  13   8      344.16      343.73     18.21 o 
  -4  13   8      900.37      930.07     35.35 o 
  -3  13   8     1491.05     1621.53     55.35 o 
  -2  13   8      630.05      631.00     26.24 o 
  -1  13   8     1351.93     1284.30     45.18 o 
   0  13   8      376.85      364.69     18.17 o 
   1  13   8      487.18      484.25     18.51 o 
   2  13   8       18.59        7.91      5.00 o 
   3  13   8      166.76      157.21      9.31 o 
   4  13   8     1255.80     1184.57     32.91 o 
  -2  14   8       11.26        5.63      6.09 o 
  -1  14   8      325.98      352.22     25.58 o 
   0  14   8     1191.88     1209.47     43.44 o 
   1  14   8      511.19      500.60     22.70 o 
 -11   0   9      895.97      889.53     57.67 o 
  -9   0   9       35.27       35.13     10.36 o 
  -7   0   9     1333.13     1250.35     77.05 o 
  -5   0   9     7901.94     7227.47    886.63 o 
  -3   0   9    11901.87    13049.74    382.22 o 
  -1   0   9      556.58      522.60     19.44 o 
   1   0   9     5241.42     4960.21    192.56 o 
   3   0   9    10629.95    10161.49   1057.43 o 
   5   0   9     1437.21     1432.55     79.36 o 
   7   0   9      741.70      775.23     36.47 o 
   9   0   9     2442.45     2402.56     95.48 o 
 -11   1   9     2668.39     2527.51    153.79 o 
 -10   1   9        8.29       14.58      6.73 o 
  -9   1   9     1862.75     1806.39     71.58 o 
  -8   1   9       52.17       64.09      9.08 o 
  -7   1   9     3562.56     3541.68    107.61 o 
  -6   1   9        0.40       -0.26      2.45 o 
  -5   1   9      470.17      481.53     14.28 o 
  -4   1   9        3.56        4.52      2.60 o 
  -3   1   9     4432.03     4558.04     96.35 o 
  -2   1   9      453.72      424.99     11.88 o 
  -1   1   9     5223.12     5305.23    121.81 o 
   0   1   9      160.49      138.29      6.15 o 
   1   1   9     5247.65     5256.87    134.62 o 
   2   1   9      453.17      476.08     14.83 o 
   3   1   9      656.65      658.43     19.01 o 
   4   1   9      182.21      168.73     14.33 o 
   5   1   9     2991.58     3068.17     83.07 o 
   6   1   9      394.27      411.39     16.30 o 
   7   1   9     6380.85     6508.89    170.65 o 
   8   1   9       35.77       35.77      7.11 o 
   9   1   9      678.15      676.40     23.93 o 
  10   1   9       43.06       36.82      6.54 o 
 -11   2   9      341.75      316.01     20.54 o 
 -10   2   9      174.06      163.29     14.92 o 
  -9   2   9       18.39       10.56      5.96 o 
  -8   2   9     1271.53     1250.46     48.05 o 
  -7   2   9     3905.16     3826.19    178.92 o 
  -6   2   9      634.25      636.56     20.18 o 
  -5   2   9     2325.85     2418.98     52.72 o 
  -4   2   9      850.35      868.25     30.75 o 
  -3   2   9     4380.34     4124.36    180.24 o 
  -2   2   9      112.65      121.26      5.80 o 
  -1   2   9     1580.46     1663.61     37.12 o 
   0   2   9      381.62      374.10     12.47 o 
   1   2   9     3532.00     3564.66     84.01 o 
   2   2   9     2115.14     2190.05     53.36 o 
   3   2   9     3081.64     3142.28     74.94 o 
   4   2   9      173.13      155.28      9.36 o 
   5   2   9     2755.83     2765.65     66.87 o 
   6   2   9      101.03       97.66      7.99 o 
   7   2   9      471.30      511.16     21.02 o 
   8   2   9       37.28       34.13      6.08 o 
   9   2   9     1847.50     1834.19     53.25 o 
  10   2   9      151.58      130.30     11.14 o 
 -11   3   9     1293.96     1194.58     55.85 o 
 -10   3   9      502.09      454.42     30.53 o 
  -9   3   9     1538.33     1549.50     53.66 o 
  -8   3   9       14.29       14.18      4.97 o 
  -7   3   9     1989.09     1997.12     54.68 o 
  -6   3   9      115.37      103.21      7.14 o 
  -5   3   9       26.05       23.77      4.07 o 
  -4   3   9     1134.81     1162.05     27.04 o 
  -3   3   9     4829.07     4339.96    280.90 o 
  -2   3   9     2879.12     2953.22     63.58 o 
  -1   3   9     5008.24     4742.69    223.96 o 
   0   3   9     1992.73     2038.20     49.67 o 
   1   3   9     3794.94     3696.62     86.97 o 
   2   3   9      330.08      360.90     12.46 o 
   3   3   9      662.88      637.07     18.67 o 
   4   3   9     1676.24     1675.96     47.76 o 
   5   3   9     3060.58     3065.87     83.24 o 
   6   3   9     2649.24     2676.93     73.76 o 
   7   3   9     5011.84     5202.60    137.81 o 
   8   3   9      524.86      513.31     19.42 o 
   9   3   9      748.41      733.74     25.32 o 
  10   3   9        0.04       -5.99      4.91 o 
 -10   4   9      192.51      189.40     15.82 o 
  -9   4   9        0.25       -3.88      4.02 o 
  -8   4   9      239.74      229.84     16.52 o 
  -7   4   9     3548.68     3598.69     94.92 o 
  -6   4   9     2614.07     2702.87     72.26 o 
  -5   4   9     1258.71     1257.14     35.78 o 
  -4   4   9     2049.00     2100.21     46.23 o 
  -3   4   9     2188.40     2185.17     47.93 o 
  -2   4   9      181.86      180.08      7.23 o 
  -1   4   9      990.91      964.14     25.54 o 
   0   4   9      836.06      833.17     22.66 o 
   1   4   9     6931.12     7418.31    191.19 o 
   2   4   9     8305.55     8506.47    291.41 o 
   3   4   9     3874.81     3961.46     93.48 o 
   4   4   9     1962.42     1984.32     55.73 o 
   5   4   9     2241.63     2241.88     55.39 o 
   6   4   9      316.80      288.35     16.75 o 
   7   4   9        0.93       -2.53      3.89 o 
   8   4   9     2154.13     2112.27     60.17 o 
   9   4   9     1913.14     1975.81     57.05 o 
 -10   5   9     1350.47     1286.26     44.66 o 
  -9   5   9      634.17      622.29     24.84 o 
  -8   5   9     2450.36     2422.74     66.04 o 
  -7   5   9      799.76      781.70     24.75 o 
  -6   5   9       35.71       40.42      5.30 o 
  -5   5   9     1007.84     1059.95     31.03 o 
  -4   5   9      261.31      244.23     10.44 o 
  -3   5   9     5634.94     5873.37    123.47 o 
  -2   5   9     4932.03     4649.73    196.40 o 
  -1   5   9     1056.09     1067.59     27.96 o 
   0   5   9     2054.88     2010.69     49.22 o 
   1   5   9     1650.91     1725.69     43.04 o 
   2   5   9       14.46       27.70      4.88 o 
   3   5   9      771.10      749.03     21.42 o 
   4   5   9     2359.11     2404.63     58.95 o 
   5   5   9     1114.81     1072.94     29.22 o 
   6   5   9     3517.15     3614.30     86.70 o 
   7   5   9     5271.78     5317.46    125.44 o 
   8   5   9      672.97      674.94     21.14 o 
   9   5   9      303.33      283.51     16.47 o 
 -10   6   9       36.54       35.87      6.98 o 
  -9   6   9        0.94       -5.55      3.70 o 
  -8   6   9     1323.52     1301.67     38.37 o 
  -7   6   9     1386.85     1352.35     39.23 o 
  -6   6   9      872.71      878.57     27.07 o 
  -5   6   9      192.74      201.13      9.87 o 
  -4   6   9      838.15      825.82     25.23 o 
  -3   6   9     2562.64     2623.22     81.54 o 
  -2   6   9      107.66      105.09      7.33 o 
  -1   6   9      462.69      454.32     14.35 o 
   0   6   9      571.04      584.14     17.32 o 
   1   6   9      409.67      384.48     14.70 o 
   2   6   9     3665.17     3804.96     90.04 o 
   3   6   9     1969.24     1930.74     48.14 o 
   4   6   9     2221.60     2178.49     53.95 o 
   5   6   9     1050.29     1059.74     29.04 o 
   6   6   9       93.53       85.48      6.85 o 
   7   6   9        8.66        9.28      4.51 o 
   8   6   9     1864.01     1887.15     48.52 o 
   9   6   9      595.62      620.41     22.88 o 
  -9   7   9      268.02      240.11     12.62 o 
  -8   7   9     3012.27     3007.35     81.27 o 
  -7   7   9      491.80      483.65     17.74 o 
  -6   7   9        1.85        1.76      3.91 o 
  -5   7   9       28.89       20.33      6.07 o 
  -4   7   9      819.58      830.06     30.18 o 
  -3   7   9      721.92      691.17     30.80 o 
  -2   7   9     2249.77     2296.70     72.51 o 
  -1   7   9       53.93       59.53      5.25 o 
   0   7   9     3259.88     3331.96     79.41 o 
   1   7   9     1221.33     1169.79     30.86 o 
   2   7   9       69.82       72.64      6.62 o 
   3   7   9       72.41       66.52      5.96 o 
   4   7   9     1001.83      985.83     27.31 o 
   5   7   9        9.11        5.91      3.93 o 
   6   7   9     4037.63     4148.71     99.19 o 
   7   7   9      838.22      845.67     25.07 o 
   8   7   9     2842.21     2946.41     72.84 o 
  -9   8   9      130.02      108.46      8.70 o 
  -8   8   9     1325.39     1237.31     37.21 o 
  -7   8   9      509.49      474.53     17.73 o 
  -6   8   9     3885.41     3996.82    123.88 o 
  -5   8   9      177.03      163.10     14.02 o 
  -4   8   9     4792.91     4951.45    150.05 o 
  -3   8   9     1019.63     1001.33     35.44 o 
  -2   8   9       24.27       19.63      5.68 o 
  -1   8   9      705.84      728.85     23.48 o 
   0   8   9      591.98      578.37     17.62 o 
   1   8   9        0.44        4.47      3.62 o 
   2   8   9     5646.61     5521.38    169.37 o 
   3   8   9        2.12        4.73      3.87 o 
   4   8   9     3609.91     3599.24     86.25 o 
   5   8   9        4.74        1.15      4.06 o 
   6   8   9        8.14       12.52      4.51 o 
   7   8   9       56.55       71.32      7.25 o 
   8   8   9      914.03      958.73     28.14 o 
  -8   9   9     1955.33     2107.98     59.35 o 
  -7   9   9       36.59       46.11      7.67 o 
  -6   9   9       53.94       45.73      7.19 o 
  -5   9   9        0.23       -4.90      7.09 o 
  -4   9   9      963.30      952.29     34.52 o 
  -3   9   9       12.37        7.16      5.60 o 
  -2   9   9     5095.56     5410.94    163.53 o 
  -1   9   9      786.55      798.37     25.45 o 
   0   9   9     5559.99     5581.47    165.44 o 
   1   9   9     1013.92     1004.17     27.60 o 
   2   9   9      415.77      385.73     13.71 o 
   3   9   9      145.67      131.66      8.16 o 
   4   9   9     1544.14     1546.80     45.41 o 
   5   9   9      253.90      253.85     11.67 o 
   6   9   9     3473.70     3513.87     85.29 o 
   7   9   9      396.60      417.91     15.57 o 
  -7  10   9       11.83        9.91      7.55 o 
  -6  10   9     3543.29     3705.87    115.47 o 
  -5  10   9     1013.03     1032.91     37.67 o 
  -4  10   9     2571.77     2690.77     85.46 o 
  -3  10   9      514.04      527.16     22.34 o 
  -2  10   9      349.59      377.90     18.12 o 
  -1  10   9        9.34        4.66      7.86 o 
   0  10   9      675.98      665.45     22.67 o 
   1  10   9      208.62      224.34     11.02 o 
   2  10   9     3532.08     3689.63     88.51 o 
   3  10   9      110.03      118.40      7.95 o 
   4  10   9     3545.78     3493.50     94.84 o 
   5  10   9      148.99      142.59      9.06 o 
   6  10   9       84.20       94.34      7.76 o 
  -6  11   9       32.23       33.79      7.71 o 
  -5  11   9      195.44      169.97     17.14 o 
  -4  11   9      948.19      958.79     35.73 o 
  -3  11   9      429.73      435.80     20.02 o 
  -2  11   9     2266.37     2193.64     71.23 o 
  -1  11   9      323.22      316.82     25.39 o 
   0  11   9     1513.17     1612.43     46.65 o 
   1  11   9      119.47      115.44      8.89 o 
   2  11   9      810.83      928.26     30.56 o 
   3  11   9       21.00       17.68      4.90 o 
   4  11   9      187.38      182.87     11.36 o 
   5  11   9      803.98      807.44     24.50 o 
  -5  12   9     1198.15     1142.51     41.93 o 
  -4  12   9      442.31      469.72     21.73 o 
  -3  12   9      259.63      239.39     15.44 o 
  -2  12   9      197.58      180.70     13.15 o 
  -1  12   9       14.28       24.91      6.76 o 
   0  12   9      496.47      507.29     22.58 o 
   1  12   9      614.64      662.09     23.24 o 
   2  12   9     3933.44     4026.69    107.76 o 
   3  12   9      288.80      302.00     12.79 o 
   4  12   9     1738.97     1699.71     44.72 o 
  -3  13   9      395.76      414.38     20.30 o 
  -2  13   9     2040.34     2114.01     69.78 o 
  -1  13   9     1070.48     1101.94     40.46 o 
   0  13   9     1895.83     2002.37     66.57 o 
   1  13   9        0.69       -7.15      5.43 o 
   2  13   9       43.68       36.45      6.61 o 
 -10   0  10      106.51       84.37     15.95 o 
  -8   0  10      644.22      657.49     43.96 o 
  -6   0  10     2371.89     2465.52    128.23 o 
  -4   0  10     4554.74     4726.36    141.73 o 
  -2   0  10        9.74        6.50      5.53 o 
   0   0  10     1033.30     1088.39     36.51 o 
   2   0  10     4053.67     4120.33    155.06 o 
   4   0  10      724.07      690.72     33.11 o 
   6   0  10      497.10      506.67     27.03 o 
   8   0  10     1900.51     2012.19     82.04 o 
 -10   1  10     1811.04     1782.25     71.94 o 
  -9   1  10      264.44      301.87     18.80 o 
  -8   1  10     4718.25     4515.96    166.17 o 
  -7   1  10      641.30      664.59     27.96 o 
  -6   1  10       90.68       85.05      5.77 o 
  -5   1  10      173.14      169.94      9.49 o 
  -4   1  10      140.59      150.97      7.65 o 
  -3   1  10       92.82       97.09      5.56 o 
  -2   1  10     4453.47     4470.00     94.81 o 
  -1   1  10      911.03      924.36     22.40 o 
   0   1  10     3614.29     3693.90     87.25 o 
   1   1  10      425.03      431.79     14.06 o 
   2   1  10      669.04      664.57     19.47 o 
   3   1  10       12.44        8.97      4.70 o 
   4   1  10     2878.48     2858.59     78.06 o 
   5   1  10        5.63        8.43      4.75 o 
   6   1  10     6094.99     6061.28    159.20 o 
   7   1  10      275.32      293.23     13.92 o 
   8   1  10     1754.04     1691.69     49.85 o 
   9   1  10        0.37       -6.04      4.69 o 
 -10   2  10       61.32       53.41      9.37 o 
  -9   2  10      101.00       84.08     10.57 o 
  -8   2  10      562.38      558.40     23.63 o 
  -7   2  10     2323.53     2316.66     72.88 o 
  -6   2  10     4103.13     4161.22    108.52 o 
  -5   2  10     1668.65     1680.13     41.50 o 
  -4   2  10     3783.09     3851.72     90.17 o 
  -3   2  10      328.56      328.75     11.33 o 
  -2   2  10     1091.56     1088.90     25.83 o 
  -1   2  10       49.10       54.40      5.25 o 
   0   2  10      689.78      662.14     19.14 o 
   1   2  10      546.38      560.68     16.94 o 
   2   2  10    13697.59    12775.67    455.91 o 
   3   2  10      126.04      122.89      7.46 o 
   4   2  10     2890.35     2852.88     78.10 o 
   5   2  10      172.11      159.60     10.28 o 
   6   2  10     1171.86     1163.94     35.93 o 
   7   2  10      173.28      167.93     10.99 o 
   8   2  10     3457.08     3426.28     93.80 o 
   9   2  10      264.85      261.78     15.64 o 
 -10   3  10     1469.18     1413.92     59.20 o 
  -9   3  10      474.30      452.80     24.41 o 
  -8   3  10     2959.87     3051.37     94.63 o 
  -7   3  10      444.65      436.82     16.03 o 
  -6   3  10      122.46      112.98      7.64 o 
  -5   3  10       15.82       14.08      4.28 o 
  -4   3  10      465.23      508.73     18.30 o 
  -3   3  10      833.52      850.92     21.01 o 
  -2   3  10     9496.04     9929.97    227.37 o 
  -1   3  10     2394.81     2422.81     58.76 o 
   0   3  10     3214.25     3297.63     78.43 o 
   1   3  10      729.70      703.06     20.24 o 
   2   3  10     2685.50     2754.43     66.59 o 
   3   3  10      363.14      325.18     12.24 o 
   4   3  10     2384.16     2306.50     64.33 o 
   5   3  10     1318.98     1301.27     39.23 o 
   6   3  10     4921.03     5009.31    133.30 o 
   7   3  10     1394.35     1380.09     41.80 o 
   8   3  10     1307.02     1289.87     39.80 o 
   9   3  10      412.05      381.48     16.93 o 
 -10   4  10        7.71        7.57      7.42 o 
  -9   4  10        1.17       -0.91      4.52 o 
  -8   4  10       80.48       80.90      8.42 o 
  -7   4  10      588.10      606.15     20.51 o 
  -6   4  10     2209.40     2257.39     61.56 o 
  -5   4  10     1078.88     1028.68     30.52 o 
  -4   4  10     2405.75     2599.90     69.57 o 
  -3   4  10      772.90      811.24     29.07 o 
  -2   4  10      449.55      456.02     15.75 o 
  -1   4  10       57.04       54.56      5.23 o 
   0   4  10      990.52      978.54     26.41 o 
   1   4  10     1049.28     1057.48     28.30 o 
   2   4  10     7049.93     6913.79    269.83 o 
   3   4  10     2705.20     2732.56     66.43 o 
   4   4  10     1248.93     1218.59     37.02 o 
   5   4  10     1364.00     1334.77     35.35 o 
   6   4  10      833.91      827.52     27.64 o 
   7   4  10       20.31       31.26      7.47 o 
   8   4  10      449.21      471.20     19.11 o 
  -9   5  10     1351.58     1296.88     44.77 o 
  -8   5  10     1343.98     1358.19     39.78 o 
  -7   5  10      818.03      816.46     25.96 o 
  -6   5  10       28.53       36.87      5.44 o 
  -5   5  10      236.49      230.07     10.64 o 
  -4   5  10      165.13      162.55     11.09 o 
  -3   5  10     3103.40     3221.52     76.63 o 
  -2   5  10     3759.60     3703.86     87.44 o 
  -1   5  10     2316.80     2316.59     56.46 o 
   0   5  10     1092.87     1085.45     28.89 o 
   1   5  10      292.94      299.70     13.28 o 
   2   5  10     2288.46     2280.14     56.17 o 
   3   5  10       30.33       42.39      5.33 o 
   4   5  10      864.13      879.29     25.06 o 
   5   5  10     1530.33     1530.77     39.98 o 
   6   5  10     2455.79     2427.67     60.47 o 
   7   5  10     1309.84     1345.25     41.17 o 
   8   5  10      229.55      220.55     13.14 o 
  -9   6  10        7.31        7.75      5.37 o 
  -8   6  10        5.30        1.99      4.43 o 
  -7   6  10     1075.85     1149.35     34.50 o 
  -6   6  10     1153.46     1206.77     35.65 o 
  -5   6  10     4687.78     4822.98    146.16 o 
  -4   6  10     1295.71     1241.73     42.31 o 
  -3   6  10     1079.51     1107.22     38.36 o 
  -2   6  10     1977.29     1953.32     54.20 o 
  -1   6  10      537.96      567.02     17.31 o 
   0   6  10       32.32       26.08      4.37 o 
   1   6  10     3767.39     3787.59     89.99 o 
   2   6  10     3423.39     3385.81     81.15 o 
   3   6  10     4819.60     4941.12    116.21 o 
   4   6  10      968.03      930.38     30.29 o 
   5   6  10     1401.59     1405.76     37.38 o 
   6   6  10      938.47      898.37     26.14 o 
   7   6  10      129.11      138.88      9.14 o 
   8   6  10      458.77      483.55     23.44 o 
  -8   7  10     1171.17     1102.27     33.96 o 
  -7   7  10     1268.14     1219.42     42.58 o 
  -6   7  10      213.93      204.33     13.34 o 
  -5   7  10       97.97       82.73      8.69 o 
  -4   7  10      143.01      134.07     10.41 o 
  -3   7  10     1658.13     1656.74     54.63 o 
  -2   7  10      725.93      715.59     27.33 o 
  -1   7  10     4264.35     4244.15    100.07 o 
   0   7  10     1050.46     1022.71     27.81 o 
   1   7  10     1524.00     1448.55     37.61 o 
   2   7  10      438.31      414.73     14.45 o 
   3   7  10      363.71      364.81     13.55 o 
   4   7  10      268.22      274.08     13.02 o 
   5   7  10     2931.33     2877.46     70.79 o 
   6   7  10      692.36      703.80     21.94 o 
   7   7  10     4053.90     4023.78     97.13 o 
  -8   8  10       71.42       61.12      8.39 o 
  -7   8  10      834.93      884.72     33.33 o 
  -6   8  10      523.95      513.96     22.12 o 
  -5   8  10     1756.88     1819.98     59.98 o 
  -4   8  10      126.34      117.13     10.01 o 
  -3   8  10     1785.75     1854.41     67.73 o 
  -2   8  10      401.97      379.97     17.85 o 
  -1   8  10      393.86      411.98     16.17 o 
   0   8  10       70.43       76.21      6.37 o 
   1   8  10     1420.40     1459.46     38.11 o 
   2   8  10      281.32      298.58     12.19 o 
   3   8  10     3724.05     3761.37     90.29 o 
   4   8  10       71.69       71.26      6.66 o 
   5   8  10      973.53      936.08     27.17 o 
   6   8  10        0.60       -2.34      4.96 o 
   7   8  10      962.09      922.02     27.43 o 
  -7   9  10     1860.80     1886.31     88.21 o 
  -6   9  10        0.05       -0.97      5.51 o 
  -5   9  10        4.49        1.80      5.88 o 
  -4   9  10      493.71      496.34     21.91 o 
  -3   9  10     2494.17     2483.57     79.28 o 
  -2   9  10      101.80       98.69      9.69 o 
  -1   9  10     5530.14     5786.19    225.85 o 
   0   9  10      136.05      129.30      9.06 o 
   1   9  10     1696.73     1766.72     45.21 o 
   2   9  10      330.09      330.75     12.90 o 
   3   9  10      548.01      478.05     16.54 o 
   4   9  10      245.66      221.23     12.60 o 
   5   9  10     1521.58     1559.47     41.45 o 
   6   9  10      117.86      128.33      8.98 o 
  -6  10  10      146.91      162.36     12.77 o 
  -5  10  10     4388.84     4409.57    136.20 o 
  -4  10  10      275.72      299.98     16.57 o 
  -3  10  10     1880.21     2004.69     65.88 o 
  -2  10  10       29.17       14.35      7.49 o 
  -1  10  10        0.99        5.70     10.65 o 
   0  10  10      109.78      111.73     12.59 o 
   1  10  10     3217.09     3273.10     79.31 o 
   2  10  10      267.84      267.70     11.78 o 
   3  10  10     3157.61     3155.15     77.14 o 
   4  10  10      221.65      228.64     13.07 o 
   5  10  10     1700.80     1708.72     45.06 o 
  -5  11  10       28.83       26.34      7.51 o 
  -4  11  10       63.88       65.48      8.96 o 
  -3  11  10     2441.59     2498.34     80.70 o 
  -2  11  10      412.17      360.79     18.26 o 
  -1  11  10     2357.25     2486.96     80.31 o 
   0  11  10      506.09      522.11     23.31 o 
   1  11  10     2021.90     2088.36     59.15 o 
   2  11  10      195.05      171.28     10.00 o 
   3  11  10        9.92        7.46      4.90 o 
   4  11  10      141.00      126.63     10.00 o 
  -3  12  10     1447.26     1535.89     53.43 o 
  -2  12  10        0.68       -5.07      5.94 o 
  -1  12  10       93.97      114.23     11.23 o 
   0  12  10      137.22      116.89     11.15 o 
   1  12  10     1426.92     1398.42     48.86 o 
   2  12  10       46.53       51.35      7.13 o 
  -9   0  11       11.64        0.81      8.87 o 
  -7   0  11     2470.75     2556.32    138.09 o 
  -5   0  11     5921.98     6061.86    181.11 o 
  -3   0  11     4844.51     4777.76    143.69 o 
  -1   0  11     2051.91     2145.18     67.58 o 
   1   0  11     1772.91     1818.42     73.41 o 
   3   0  11     6191.83     5562.28    825.26 o 
   5   0  11     1173.85     1135.38     69.91 o 
   7   0  11      145.87      133.10     14.38 o 
  -9   1  11     1722.86     1687.26     68.41 o 
  -8   1  11       13.26       25.16      7.43 o 
  -7   1  11     6218.54     6129.39    222.59 o 
  -6   1  11      326.02      335.57     15.91 o 
  -5   1  11      195.97      201.45      8.94 o 
  -4   1  11      159.75      160.76      7.56 o 
  -3   1  11     2080.61     2213.99     49.18 o 
  -2   1  11      723.28      720.65     18.70 o 
  -1   1  11     6525.49     6854.28    202.72 o 
   0   1  11       18.23       14.28      4.23 o 
   1   1  11     2225.04     2219.51     61.94 o 
   2   1  11       80.35      118.97     19.15 o 
   3   1  11      482.70      482.23     18.57 o 
   4   1  11      663.48      635.75     22.58 o 
   5   1  11     2509.09     2512.74     70.35 o 
   6   1  11       28.52       30.27      8.15 o 
   7   1  11     4746.92     4808.76    128.99 o 
   8   1  11       12.46        9.53      5.53 o 
  -9   2  11        2.54       -8.30      5.53 o 
  -8   2  11      252.25      278.39     18.05 o 
  -7   2  11      399.03      436.35     19.14 o 
  -6   2  11       64.59       70.41      7.75 o 
  -5   2  11     2770.82     2819.57     75.45 o 
  -4   2  11      474.42      488.96     14.01 o 
  -3   2  11     5645.98     5952.62    152.68 o 
  -2   2  11       26.63       20.90      4.37 o 
  -1   2  11      205.01      204.57      9.59 o 
   0   2  11        9.22        1.97      4.01 o 
   1   2  11     1702.69     1719.08     43.59 o 
   2   2  11      288.34      294.75     13.66 o 
   3   2  11     7868.68     8054.30    243.11 o 
   4   2  11      336.87      314.79     14.32 o 
   5   2  11     1504.87     1497.60     44.70 o 
   6   2  11        6.27        3.52      5.11 o 
   7   2  11       16.62        5.85      5.47 o 
   8   2  11       48.53       64.15      9.24 o 
  -9   3  11     1034.25     1030.73     45.47 o 
  -8   3  11      684.89      717.51     27.62 o 
  -7   3  11     2270.37     2350.32     64.32 o 
  -6   3  11      620.14      590.26     20.27 o 
  -5   3  11      345.21      348.14     13.75 o 
  -4   3  11        1.59       -4.85      3.43 o 
  -3   3  11     1808.67     1823.36     45.62 o 
  -2   3  11     1091.97     1082.96     29.08 o 
  -1   3  11     4509.84     4447.97    104.51 o 
   0   3  11     1892.46     1847.79     46.29 o 
   1   3  11     3144.66     3225.87     77.53 o 
   2   3  11      318.62      320.22     12.32 o 
   3   3  11      209.56      190.83     11.49 o 
   4   3  11      263.54      239.38     12.93 o 
   5   3  11     2032.76     1982.20     57.09 o 
   6   3  11     1492.55     1431.90     43.44 o 
   7   3  11     4930.92     5073.16    135.90 o 
   8   3  11      122.92      132.93     13.58 o 
  -9   4  11       57.48       66.06     10.16 o 
  -8   4  11      131.60      121.66     10.14 o 
  -7   4  11     2558.10     2698.14     73.29 o 
  -6   4  11     1202.30     1245.47     36.68 o 
  -5   4  11     2815.16     2889.01     90.14 o 
  -4   4  11     1720.68     1669.06     54.57 o 
  -3   4  11     2565.69     2662.05     64.46 o 
  -2   4  11      473.82      476.78     18.43 o 
  -1   4  11      218.88      217.05      9.94 o 
   0   4  11      521.36      508.18     16.59 o 
   1   4  11     2145.33     2088.24     51.90 o 
   2   4  11     4454.05     4496.27    106.32 o 
   3   4  11     1672.78     1689.78     43.37 o 
   4   4  11      255.11      257.05     13.37 o 
   5   4  11      672.76      631.70     22.82 o 
   6   4  11      108.04      112.90      9.48 o 
   7   4  11      271.67      238.09     13.65 o 
  -8   5  11      843.26      883.91     32.84 o 
  -7   5  11     2321.11     2374.07     65.34 o 
  -6   5  11       22.31       22.59      6.38 o 
  -5   5  11      144.57      143.29     14.50 o 
  -4   5  11      553.85      571.06     25.62 o 
  -3   5  11     1194.55     1174.24     40.44 o 
  -2   5  11     3337.98     3313.47     79.34 o 
  -1   5  11     1970.35     1985.93     49.55 o 
   0   5  11     1215.28     1221.31     32.47 o 
   1   5  11     1437.11     1406.76     36.85 o 
   2   5  11        2.35        5.54      4.24 o 
   3   5  11        0.21       -1.24      4.00 o 
   4   5  11      732.94      726.99     25.24 o 
   5   5  11       54.40       62.57      7.50 o 
   6   5  11     1545.91     1545.86     46.39 o 
   7   5  11     1606.21     1623.73     48.80 o 
  -8   6  11      168.15      161.55     12.02 o 
  -7   6  11      335.17      337.78     16.96 o 
  -6   6  11     1811.72     1891.83     62.11 o 
  -5   6  11      355.47      386.38     32.02 o 
  -4   6  11     3011.58     3091.95     96.60 o 
  -3   6  11     1977.29     1999.22     64.86 o 
  -2   6  11       90.05       82.92      7.39 o 
  -1   6  11      245.74      247.16     10.84 o 
   0   6  11      776.85      740.17     21.89 o 
   1   6  11      100.78       90.68      7.06 o 
   2   6  11     5081.89     5050.79    137.95 o 
   3   6  11     1731.87     1723.89     44.51 o 
   4   6  11     2177.49     2197.23     62.58 o 
   5   6  11      319.35      309.54     16.02 o 
   6   6  11      104.98       97.86      9.14 o 
   7   6  11        5.68       -1.23      6.54 o 
  -7   7  11      389.31      399.44     19.34 o 
  -6   7  11      269.91      298.35     16.12 o 
  -5   7  11       25.32       27.44      8.57 o 
  -4   7  11       77.02       71.54      9.90 o 
  -3   7  11      167.70      168.53     12.21 o 
  -2   7  11     3015.91     3112.70     97.13 o 
  -1   7  11       85.68      106.26     11.25 o 
   0   7  11     5909.84     5859.38    137.09 o 
   1   7  11      271.58      255.81     11.32 o 
   2   7  11      280.61      293.54     12.08 o 
   3   7  11       47.18       44.42      5.88 o 
   4   7  11      830.87      819.58     27.83 o 
   5   7  11      309.86      321.14     13.55 o 
   6   7  11     2991.03     3068.52     75.85 o 
  -7   8  11       43.78       33.18      7.50 o 
  -6   8  11     1843.20     1926.59     63.83 o 
  -5   8  11       13.18        9.27      6.71 o 
  -4   8  11     2924.20     2994.68     94.58 o 
  -3   8  11      399.12      389.06     18.66 o 
  -2   8  11      424.00      417.49     19.43 o 
  -1   8  11       35.44       42.91      6.27 o 
   0   8  11      421.02      408.87     14.61 o 
   1   8  11      107.37       84.05      7.01 o 
   2   8  11     3200.18     3298.58     80.21 o 
   3   8  11      104.17      108.46      8.08 o 
   4   8  11     2904.94     2913.51     81.05 o 
   5   8  11       56.21       65.60      7.04 o 
  -6   9  11      363.57      390.54     19.76 o 
  -5   9  11       63.34       49.75     11.01 o 
  -4   9  11      502.87      480.16     21.82 o 
  -3   9  11       64.22       46.70     10.39 o 
  -2   9  11     3589.75     3636.12    113.42 o 
  -1   9  11       58.02       61.72      8.41 o 
   0   9  11     2822.92     2918.09     79.76 o 
   1   9  11      234.81      215.22     12.56 o 
   2   9  11      387.24      404.22     15.06 o 
   3   9  11       27.33       27.49      5.61 o 
   4   9  11      880.35      905.62     30.34 o 
  -4  10  11     2746.39     2824.07     90.46 o 
  -3  10  11       33.93       24.17      7.14 o 
  -2  10  11      383.78      377.76     19.18 o 
  -1  10  11       38.08       51.98     10.39 o 
   0  10  11      309.50      300.71     19.78 o 
   1  10  11      135.54      145.27     10.31 o 
   2  10  11     3450.67     3446.97     84.00 o 
   3  10  11       11.07       14.97      5.18 o 
  -2  11  11     3382.10     3622.57    114.02 o 
  -1  11  11      156.83      150.50     12.76 o 
   0  11  11     1978.00     2066.41     68.69 o 
   1  11  11       18.64       14.41      5.89 o 
  -8   0  12       24.03       30.16     11.98 o 
  -6   0  12     1792.28     1812.11    101.23 o 
  -4   0  12     3603.74     3710.69    113.58 o 
  -2   0  12     1289.64     1236.75     52.56 o 
   0   0  12     1364.69     1451.48     82.21 o 
   2   0  12     7118.00     6124.26    317.14 o 
   4   0  12     3379.10     3386.95    131.45 o 
   6   0  12      502.89      491.37     32.00 o 
  -8   1  12     2550.55     2647.95    102.09 o 
  -7   1  12      656.62      634.80     30.82 o 
  -6   1  12      433.85      406.87     18.63 o 
  -5   1  12      144.10      146.38      8.29 o 
  -4   1  12      258.13      282.25     10.25 o 
  -3   1  12      261.98      263.56     11.00 o 
  -2   1  12     2514.98     2615.13     63.73 o 
  -1   1  12      168.54      147.25      9.93 o 
   0   1  12     2393.39     2417.22     67.44 o 
   1   1  12       26.81       28.95      5.92 o 
   2   1  12      639.16      640.76     22.92 o 
   3   1  12       11.59       12.30      5.55 o 
   4   1  12      975.14     1006.87     32.59 o 
   5   1  12        1.62        1.65      4.78 o 
   6   1  12     1777.01     1816.03     53.54 o 
   7   1  12      151.86      147.69     14.18 o 
  -8   2  12       20.34       18.55     11.85 o 
  -7   2  12      532.98      544.29     22.80 o 
  -6   2  12     1681.07     1851.75     52.05 o 
  -5   2  12        9.42        3.93      4.65 o 
  -4   2  12     1707.86     1732.40     49.16 o 
  -3   2  12      265.74      276.73     11.46 o 
  -2   2  12     1357.81     1332.32     35.10 o 
  -1   2  12       19.40       14.63      4.57 o 
   0   2  12      386.70      376.69     15.82 o 
   1   2  12      231.89      212.08     12.01 o 
   2   2  12     1865.60     1879.01     54.32 o 
   3   2  12      271.69      270.35     13.89 o 
   4   2  12     1009.09     1001.14     32.49 o 
   5   2  12      307.56      304.24     17.73 o 
   6   2  12     1325.70     1303.76     40.69 o 
   7   2  12       16.39       12.12      6.16 o 
  -8   3  12     1683.91     1721.03     82.96 o 
  -7   3  12      403.54      388.01     18.50 o 
  -6   3  12      286.66      274.73     14.94 o 
  -5   3  12       51.55       52.24      9.37 o 
  -4   3  12       59.23       56.42      7.53 o 
  -3   3  12      674.67      670.37     20.20 o 
  -2   3  12     4324.22     4405.55    104.24 o 
  -1   3  12      903.93      918.70     25.85 o 
   0   3  12     2470.64     2431.24     60.01 o 
   1   3  12      596.90      589.34     21.31 o 
   2   3  12     2139.19     2130.60     60.65 o 
   3   3  12       14.08       16.86      6.07 o 
   4   3  12      759.38      706.76     25.07 o 
   5   3  12      769.69      729.01     25.98 o 
   6   3  12     1739.62     1800.80     53.44 o 
  -7   4  12     1212.25     1231.61     53.27 o 
  -6   4  12     3342.98     3444.39    106.93 o 
  -5   4  12     2643.02     2572.98     81.53 o 
  -4   4  12     2666.00     2660.34     83.88 o 
  -3   4  12      668.89      661.50     26.04 o 
  -2   4  12      973.28     1001.37     27.77 o 
  -1   4  12       47.03       39.83      5.59 o 
   0   4  12      584.43      558.47     17.92 o 
   1   4  12      749.75      730.16     21.85 o 
   2   4  12     2890.24     2761.83     76.65 o 
   3   4  12     2788.89     2735.23     76.36 o 
   4   4  12      659.53      656.24     23.84 o 
   5   4  12      918.49      918.46     30.80 o 
   6   4  12      631.47      621.95     23.56 o 
  -7   5  12      758.36      789.36     30.50 o 
  -6   5  12      919.99      974.53     35.90 o 
  -5   5  12       28.68       21.17      6.71 o 
  -4   5  12      201.40      177.37     12.42 o 
  -3   5  12      820.43      815.29     30.72 o 
  -2   5  12     2957.01     2956.11     71.84 o 
  -1   5  12     2423.81     2418.65     59.86 o 
   0   5  12     1256.45     1278.25     34.28 o 
   1   5  12      565.94      544.77     25.41 o 
   2   5  12     2130.65     2102.81     53.17 o 
   3   5  12      287.11      228.59     13.14 o 
   4   5  12      958.38      903.94     30.28 o 
   5   5  12      880.68      819.27     28.32 o 
   6   5  12      685.03      684.94     25.23 o 
  -7   6  12      804.59      812.39     31.66 o 
  -6   6  12      807.02      864.17     32.97 o 
  -5   6  12     2040.49     2073.74     67.83 o 
  -4   6  12      615.62      618.00     25.31 o 
  -3   6  12     1105.83     1108.02     39.54 o 
  -2   6  12     2613.67     2580.26     82.17 o 
  -1   6  12       70.26       82.67      7.09 o 
   0   6  12      934.64      909.31     26.12 o 
   1   6  12      606.40      607.99     19.43 o 
   2   6  12     1617.00     1581.55     41.66 o 
   3   6  12     2000.80     1986.78     51.04 o 
   4   6  12      657.61      681.02     24.72 o 
   5   6  12      482.63      432.60     18.54 o 
  -6   7  12       42.94       43.72      8.07 o 
  -5   7  12        3.55        3.94      6.31 o 
  -4   7  12        8.76      -13.76     10.77 o 
  -3   7  12     1395.02     1402.53     48.45 o 
  -2   7  12      263.41      234.50     14.72 o 
  -1   7  12     3099.80     3047.95     82.91 o 
   0   7  12      138.78      146.38      8.99 o 
   1   7  12     1423.42     1515.62     40.18 o 
   2   7  12      254.66      294.87     20.28 o 
   3   7  12       86.43       74.10      7.09 o 
   4   7  12      340.24      383.14     18.89 o 
  -5   8  12     2470.15     2617.48     84.63 o 
  -4   8  12       70.40       84.77      9.89 o 
  -3   8  12     1170.88     1206.87     43.13 o 
  -2   8  12      143.53      126.87     12.07 o 
  -1   8  12      137.67      117.64     11.93 o 
   0   8  12      208.64      192.74     11.63 o 
   1   8  12      696.45      714.33     22.31 o 
   2   8  12       30.97       34.31      6.18 o 
   3   8  12     3127.42     3132.18     77.19 o 
  -3   9  12      698.85      739.32     44.55 o 
  -2   9  12      121.33      113.30     11.27 o 
  -1   9  12     2480.69     2499.05     80.85 o 
   0   9  12      113.24      133.52     13.72 o 
   1   9  12     1318.82     1341.01     40.83 o 
   2   9  12      116.51      109.46      8.52 o 
  -7   0  13      143.76      161.20     21.09 o 
  -5   0  13     1800.29     1933.00     76.89 o 
  -3   0  13     2819.33     2902.28    140.91 o 
  -1   0  13      694.78      686.75     34.45 o 
   1   0  13      868.05      883.67     41.83 o 
   3   0  13     4921.69     5195.94    196.76 o 
   5   0  13     1484.89     1453.15     63.30 o 
  -7   1  13     1901.51     2059.77     81.60 o 
  -6   1  13      362.13      378.12     22.14 o 
  -5   1  13      382.16      389.47     32.07 o 
  -4   1  13       69.81       67.14     12.67 o 
  -3   1  13      510.46      574.50     20.96 o 
  -2   1  13       36.84       38.01      6.19 o 
  -1   1  13     2842.23     2877.04     79.59 o 
   0   1  13      355.52      370.67     16.17 o 
   1   1  13     1360.00     1381.09     42.07 o 
   2   1  13      553.31      519.22     20.49 o 
   3   1  13      216.58      219.93     13.26 o 
   4   1  13       52.37       46.04      7.42 o 
   5   1  13     1309.77     1256.98     39.78 o 
  -6   2  13       71.76       71.97     10.95 o 
  -5   2  13     3691.14     3670.56    113.37 o 
  -4   2  13      867.70      879.06     32.38 o 
  -3   2  13     1794.41     1811.49     46.23 o 
  -2   2  13      351.04      328.04     14.69 o 
  -1   2  13        9.06       18.39      5.55 o 
   0   2  13      130.59      115.87      9.49 o 
   1   2  13      700.63      701.27     24.87 o 
   2   2  13      504.29      524.09     20.39 o 
   3   2  13     4631.70     4514.88    121.90 o 
   4   2  13      220.82      203.28     12.78 o 
   5   2  13      643.05      626.96     23.83 o 
  -6   3  13      348.53      355.03     22.23 o 
  -5   3  13       27.78       26.35      7.05 o 
  -4   3  13       46.74       31.15      6.89 o 
  -3   3  13      622.85      590.17     24.41 o 
  -2   3  13      833.96      839.21     24.55 o 
  -1   3  13     4101.42     4069.91    109.66 o 
   0   3  13      313.75      288.11     14.18 o 
   1   3  13     1296.64     1298.16     40.00 o 
   2   3  13       32.03       38.77     10.02 o 
   3   3  13      214.40      190.87     12.29 o 
   4   3  13        7.28        8.90      6.86 o 
   5   3  13      655.55      640.42     27.61 o 
  -6   4  13      613.45      648.01     26.56 o 
  -5   4  13     1077.88     1099.50     49.03 o 
  -4   4  13      880.97      888.68     33.29 o 
  -3   4  13     1693.04     1794.09     59.42 o 
  -2   4  13      282.83      295.21     12.76 o 
  -1   4  13      356.64      318.53     13.08 o 
   0   4  13        5.20        4.03      4.96 o 
   1   4  13        1.98        4.82      5.15 o 
   2   4  13      862.40      863.79     32.97 o 
   3   4  13      739.40      782.63     27.46 o 
   4   4  13      386.86      380.24     17.22 o 
  -5   5  13        4.49        1.43      9.25 o 
  -4   5  13       15.97       23.97      7.04 o 
  -3   5  13        9.21        9.39      5.98 o 
  -2   5  13     1062.49     1097.34     39.50 o 
  -1   5  13      511.09      525.28     17.67 o 
   0   5  13     2071.44     2056.63     52.34 o 
   1   5  13      825.97      865.34     29.04 o 
   2   5  13      215.92      215.77     13.06 o 
   3   5  13      677.71      595.13     23.00 o 
   4   5  13        0.94        0.14      5.44 o 
  -4   6  13     2296.36     2280.15     74.03 o 
  -3   6  13      930.20      955.20     35.74 o 
  -2   6  13      301.50      312.63     16.91 o 
  -1   6  13        6.38        6.93      6.22 o 
   0   6  13      162.70      174.80     10.02 o 
   1   6  13      141.01      132.23      9.00 o 
   2   6  13     2480.28     2417.94     68.89 o 
   3   6  13      601.67      686.63     27.81 o 
  -3   7  13       89.03       73.06      9.47 o 
  -2   7  13     2548.39     2487.62     80.59 o 
  -1   7  13       30.50       34.05      7.91 o 
   0   7  13     2933.18     3041.51     83.55 o 
   1   7  13      533.31      506.66     17.86 o 
   2   7  13      112.28      130.54     10.98 o 
  -4   0  14     1316.93     1351.48     82.75 o 
  -2   0  14     1432.20     1516.57     64.78 o 
   0   0  14      203.46      238.10     19.96 o 
   2   0  14     1150.19     1276.63     57.23 o 
  -4   1  14       81.50       69.60     14.09 o 
  -3   1  14        8.79        9.85      5.76 o 
  -2   1  14      969.69     1064.52     34.18 o 
  -1   1  14        1.12       11.53      5.95 o 
   0   1  14     3856.14     3920.11    106.89 o 
   1   1  14      125.05      118.43     10.12 o 
   2   1  14     1853.60     1932.77     57.06 o 
   3   1  14       64.88       61.08     11.56 o 
  -4   2  14     2529.01     2491.69     98.98 o 
  -3   2  14      111.80      113.90     10.75 o 
  -2   2  14     1613.91     1613.92     48.02 o 
  -1   2  14       23.50       28.50      6.67 o 
   0   2  14      385.69      378.68     17.24 o 
   1   2  14       22.27       16.38      6.15 o 
   2   2  14     1269.40     1312.68     41.34 o 
  -4   3  14       61.19       51.83      8.32 o 
  -3   3  14      228.93      215.92     17.87 o 
  -2   3  14      924.25      911.88     30.32 o 
  -1   3  14      539.37      551.42     21.36 o 
   0   3  14      764.82      785.42     27.34 o 
   1   3  14      649.66      622.02     24.17 o 
   2   3  14      808.40      849.37     29.53 o 
  -3   4  14      561.92      571.84     24.69 o 
  -2   4  14     2006.56     1952.21     80.33 o 
  -1   4  14        2.52       -3.85      4.76 o 
   0   4  14       28.12       16.70      6.01 o 
   1   4  14      221.06      223.16     13.57 o 
  -1   5  14      771.84      785.46     31.54 o 
                                                 
